# Supplementary material for: Efficacy of Oral Vaccine against Classical Swine Fever in Wild Boar and Estimation of the Disease Dynamics in the Quantitative Approach
Source: Viruses. 2021 Feb 20;13(2):319. doi: 10.3390/v13020319 (PMC7924559; doi:10.3390/v13020319)
Supplement: Supplementary file 1 [file viruses-13-00319-s001.zip]

Archive with 4 entries (3 files):
- 6. viruses-1078680_20210219-suppl/
- 6. viruses-1078680_20210219-suppl/3. Figure S1-4 20210219.pptx
- 6. viruses-1078680_20210219-suppl/4. Table S1. Sample list.xlsx
- 6. viruses-1078680_20210219-suppl/5. Table S2-4 20210219.docx
