# Supplementary material for: Efficacy of Oral Vaccine against Classical Swine Fever in Wild Boar and Estimation of the Disease Dynamics in the Quantitative Approach
Source: Viruses. 2021 Feb 20;13(2):319. doi: 10.3390/v13020319 (PMC7924559; doi:10.3390/v13020319)
Supplement: Supplementary file 1 [file viruses-13-00319-s001.zip › 6. viruses-1078680_20210219-suppl/4. Table S1. Sample list.xlsx]

## Sheet: Raw origical
Table S1. List of wild boar samples collected from in Gifu prefecture between September 2018 ─ August 2019
No.	ID	Date of sampling	Geographical information of sampling point			Biometric information of wild boar			Wild boar location status whether oral vaccination implemented	Results
										RT-PCR		ELISA			RT-qPCR		SNT
			City	Longitude (X)	Latitude (Y)	Status	Gender	Age		Sample type	Result	Sample type	SP value	Result	Sample type	Result (Ct<37)	Sample type	Result (1:8)
1	2	2018-09-14	Seki	35.4394	136.934	Captured	Female	Unknown	without vaccine	Tonsil	-	Serum	-	-0.0281977	Serum	-	Serum	＜8
2	2-2	2018-09-14	Seki	35.4394	136.934	Captured	Female	Unknown	without vaccine	Tonsil	-	Serum	-	-0.0800029	Serum	-	Serum	＜8
3	2-3	2018-09-14	Seki	35.4394	136.934	Captured	Male	Unknown	without vaccine	Tonsil	-	Serum	-	-0.0655762	Serum	-	Serum	＜8
4	3	2018-09-14	Motosu	35.5591	136.675	Captured	Male	Unknown	without vaccine	Tonsil	-	Serum	-	-0.0526067	Serum	-	Serum	＜8
5	3-2	2018-09-14	Motosu	35.5591	136.675	Captured	Female	Unknown	without vaccine	Tonsil	-	Serum	-	-0.0504936	Serum	-	Serum	＜8
6	3-3	2018-09-14	Motosu	35.5591	136.675	Captured	Male	Unknown	without vaccine	Tonsil	-	Serum	-	-0.0588	Serum	-	Serum	＜8
7	3-4	2018-09-14	Motosu	35.5591	136.675	Captured	Female	Unknown	without vaccine	Tonsil	-	Serum	-	-0.051368	Serum	-	Serum	＜8
8	3-5	2018-09-14	Motosu	35.5591	136.675	Captured	Male	Unknown	without vaccine	Tonsil	-	Serum	-	-0.0469962	Serum	-	Serum	＜8
9	3-6	2018-09-14	Motosu	35.5591	136.675	Captured	Male	Unknown	without vaccine	Tonsil	-	Serum	-	-0.0520966	Serum	-	Serum	＜8
10	6	2018-09-15	Gifu	35.4925	136.721	Captured	Female	> 2	without vaccine	Tonsil	-	Serum	-	-0.0506394	Serum	-	Serum	＜8
11	6-2	2018-09-15	Gifu	35.4925	136.721	Captured	Female	≤ 1	without vaccine	Tonsil	-	Serum	-	-0.0536996	Serum	-	Serum	＜8
12	6-3	2018-09-15	Gifu	35.4925	136.721	Captured	Male	≤ 1	without vaccine	Tonsil	-	Serum	-	-0.0435717	Serum	-	Serum	＜8
13	6-4	2018-09-15	Gifu	35.4925	136.721	Captured	Female	≤ 1	without vaccine	Tonsil	-	Serum	-	-0.0466319	Serum	-	Serum	＜8
14	6-5	2018-09-15	Gifu	35.4925	136.721	Captured	Female	≤ 1	without vaccine	Tonsil	-	Serum	-	-0.053481	Serum	-	Serum	＜8
15	6-6	2018-09-15	Gifu	35.4925	136.721	Captured	Female	≤ 1	without vaccine	Tonsil	-	Serum	-	-0.0523152	Serum	-	Serum	＜8
16	6-7	2018-09-15	Gifu	35.4925	136.721	Captured	Female	≤ 1	without vaccine	Tonsil	-	Serum	-	-0.0569055	Serum	-	Serum	＜8
17	6-8	2018-09-15	Gifu	35.4925	136.721	Captured	Female	≤ 1	without vaccine	Tonsil	-	Serum	-	-0.0533353	Serum	-	Serum	＜8
18	6-9	2018-09-15	Gifu	35.4925	136.721	Captured	Male	≤ 1	without vaccine	Tonsil	-	Serum	-	-0.0500565	Serum	-	Serum	＜8
19	16	2018-09-18	Gifu	35.4701	136.759	Death	Male	> 2	without vaccine	Tonsil	+	Serum	-	0.0200211	Serum	30.71	Serum	＜8
20	25	2018-09-19	Ibagawa	35.4751	136.59	Death	Male	≤ 1	without vaccine	Tonsil	-	Serum	-	-0.00258645	Serum	-	Serum	＜8
21	27	2018-09-20	Motosu	35.5382	136.654	Captured	Male	≤ 1	without vaccine	Tonsil	-	Serum	-	-0.0018201	Serum	-	Serum	＜8
22	31	2018-09-21	Seki	35.4571	136.944	Captured	Male	≤ 1	without vaccine	Tonsil	-	Serum	-	0	Serum	-	Serum	＜8
23	33	2018-09-21	Yamagata	35.5851	136.789	Captured	Male	≤ 1	without vaccine	Tonsil	-	Serum	-	0.00229907	Serum	-	Serum	＜8
24	34	2018-09-21	Yamagata	35.5466	136.758	Captured	Female	1	without vaccine	Tonsil	-	Serum	-	-0.0148482	Serum	-	Serum	＜8
25	36	2018-09-22	Motosu	35.5145	136.675	Captured	Female	≤ 1	without vaccine	Tonsil	-	Serum	-	0.0089089	Serum	-	Serum	＜8
26	40	2018-09-24	Motosu	35.5145	136.675	Captured	Male	≤ 1	without vaccine	Tonsil	-	Serum	-	0.00335281	Serum	-	Serum	＜8
27	45	2018-09-25	Yamagata	35.5388	136.765	Captured	Female	2	without vaccine	Tonsil	-	Serum	-	0.00513992	Serum	-	Serum	＜8
28	47	2018-09-25	Tajimi	35.6554	137.767	Death	Unknown	2	without vaccine	Tonsil	-	Serum	-	0.00365505	Serum	-	Serum	＜8
29	50	2018-09-26	Motosu	35.492	136.685	Captured	Male	≤ 1	without vaccine	Tonsil	-	Serum	-	0.00291262	Serum	-	Serum	8
30	50-2	2018-09-26	Motosu	35.492	136.685	Captured	Female	≤ 1	without vaccine	Tonsil	-	Serum	-	0.00382638	Serum	-	Serum	16
31	54	2018-09-26	Gifu	35.4874	136.76	Death	Male	> 2	without vaccine	Tonsil	+	Serum	-	-0.00188464	Serum	22.93	Serum	＜8
32	55	2018-09-27	Yamagata	35.5466	136.758	Captured	Male	2	without vaccine	Tonsil	-	Serum	-	0.00439749	Serum	-	Serum	＜8
33	56	2018-09-27	Kakamigahara	35.4335	136.891	Death	Male	≤ 1	without vaccine	Tonsil	+	Serum	±	0.0545403	Serum	24.67	Serum	＜8
34	57	2018-09-28	Gifu	35.5056	136.741	Captured	Male	2	without vaccine	Tonsil	-	Serum	-	0.0061679	Serum	-	Serum	＜8
35	59	2018-09-28	Ikeda	35.4421	136.561	Death	Female	≤ 1	without vaccine	Tonsil	-	Serum	-	-0.00268418	Serum	-	Serum	＜8
36	61	2018-09-28	Kakamigahara	35.4335	136.891	Death	Male	> 2	without vaccine	Tonsil	+	Serum	-	-0.00765277	Serum	37.16	Serum	＜8
37	62	2018-09-29	Motosu	35.5382	136.654	Captured	Female	≤ 1	without vaccine	Tonsil	-	Serum	-	-0.000228441	Serum	-	Serum	＜8
38	64	2018-09-29	Yamagata	35.5466	136.758	Captured	Male	> 2	without vaccine	Tonsil	-	Serum	-	-0.00228441	Serum	-	Serum	＜8
39	64-2	2018-09-29	Yamagata	35.5466	136.758	Captured	Female	≤ 1	without vaccine	Tonsil	-	Serum	-	-0.000685323	Serum	-	Serum	＜8
40	68	2018-09-30	Yamagata	35.5459	136.731	Captured	Male	≤ 1	without vaccine	Tonsil	-	Serum	-	0.00873786	Serum	-	Serum	＜8
41	69	2018-09-30	Gifu	35.436	136.848	Captured	Male	2	without vaccine	Tonsil	+	Serum	-	0.00525414	Serum	21	Serum	＜8
42	70	2018-10-01	Motosu	35.5145	136.675	Captured	Female	≤ 1	without vaccine	Tonsil	-	Serum	-	0.00121405	Serum	-	Serum	＜8
43	73	2018-10-02	Gifu	35.4669	136.747	Captured	Female	> 2	without vaccine	Tonsil	+	Serum	-	0.00468276	Serum	22	Serum	＜8
44	75	2018-10-03	Kakamigahara	35.4219	136.915	Captured	Female	≤ 1	without vaccine	Tonsil	+	Serum	+	0.552912	Serum	31.59	Serum	＜8
45	76	2018-10-03	Kakamigahara	35.4335	136.891	Captured	Female	≤ 1	without vaccine	Tonsil	+	Serum	±	0.0648071	Serum	23.51	Serum	＜8
46	79	2018-10-03	Yamagata	35.5462	136.712	Captured	Female	2	without vaccine	Tonsil	-	Serum	-	0.00375777	Serum	-	Serum	＜8
47	80	2018-10-04	Gifu	35.4937	136.747	Captured	Male	≤ 1	without vaccine	Tonsil	+	Serum	-	0.00618587	Serum	20.1	Serum	＜8
48	81	2018-10-04	Yamagata	35.6701	136.704	Captured	Female	> 2	without vaccine	Tonsil	-	Serum	-	0.00156092	Serum	-	Serum	＜8
49	83	2018-10-04	Yamagata	35.5165	136.755	Captured	Male	> 2	without vaccine	Tonsil	-	Serum	-	-0.000289059	Serum	-	Serum	＜8
50	84	2018-10-04	Tomika	35.4994	136.959	Captured	Male	≤ 1	without vaccine	Tonsil	-	Serum	-	0.00873979	Serum	-	Serum	＜8
51	86	2018-10-05	Gifu	35.5039	136.707	Captured	Male	≤ 1	without vaccine	Tonsil	-	Serum	-	0.00251204	Serum	-	Serum	＜8
52	87	2018-10-05	Gifu	35.4381	136.858	Captured	Male	> 2	without vaccine	Tonsil	+	Serum	-	0.0046054	Serum	22.5	Serum	＜8
53	88	2018-10-05	Ibagawa	35.5207	136.634	Captured	Female	≤ 1	without vaccine	Tonsil	-	Serum	-	0.00837346	Serum	-	Serum	＜8
54	89	2018-10-05	Gifu	35.4701	136.759	Death	Female	≤ 1	without vaccine	Tonsil	+	Serum	-	0.00361105	Serum	19.8	Serum	＜8
55	90	2018-10-06	Gifu	35.5039	136.707	Captured	Female	≤ 1	without vaccine	Tonsil	-	Serum	-	0.0047624	Serum	-	Serum	＜8
56	91	2018-10-06	Gifu	35.5039	136.707	Captured	Female	≤ 1	without vaccine	Tonsil	-	Serum	-	0.00345405	Serum	-	Serum	＜8
57	91-2	2018-10-06	Gifu	35.5039	136.707	Captured	Male	≤ 1	without vaccine	Tonsil	-	Serum	-	0.00486707	Serum	-	Serum	＜8
58	91-3	2018-10-06	Gifu	35.5039	136.707	Captured	Female	≤ 1	without vaccine	Tonsil	-	Serum	-	0.000418673	Serum	-	Serum	＜8
59	92	2018-10-06	Yamagata	35.5165	136.755	Captured	Male	≤ 1	without vaccine	Tonsil	-	Serum	-	-0.000157002	Serum	-	Serum	＜8
60	93	2018-10-06	Motosu	35.492	136.685	Captured	Female	≤ 1	without vaccine	Tonsil	-	Serum	-	0.00978648	Serum	-	Serum	＜8
61	94	2018-10-06	Motosu	35.5382	136.654	Captured	Female	≤ 1	without vaccine	Tonsil	-	Serum	-	0.00596609	Serum	-	Serum	＜8
62	95	2018-10-06	Gifu	35.5332	136.692	Captured	Female	≤ 1	without vaccine	Tonsil	-	Serum	-	0.00115135	Serum	-	Serum	＜8
63	96	2018-10-07	Motosu	35.492	136.685	Captured	Female	≤ 1	without vaccine	Tonsil	-	Serum	-	0.00664643	Serum	-	Serum	＜8
64	96-2	2018-10-07	Motosu	35.492	136.685	Captured	Female	≤ 1	without vaccine	Tonsil	-	Serum	-	0.00664643	Serum	-	Serum	＜8
65	96-3	2018-10-07	Motosu	35.492	136.685	Captured	Female	≤ 1	without vaccine	Tonsil	-	Serum	-	0.0104145	Serum	-	Serum	＜8
66	96-4	2018-10-07	Motosu	35.492	136.685	Captured	Male	≤ 1	without vaccine	Tonsil	-	Serum	-	0.0106762	Serum	-	Serum	＜8
67	97	2018-10-07	Gifu	35.5039	136.707	Captured	Male	≤ 1	without vaccine	Tonsil	-	Serum	-	0.00774545	Serum	-	Serum	＜8
68	97-2	2018-10-07	Gifu	35.5039	136.707	Captured	Male	≤ 1	without vaccine	Tonsil	-	Serum	-	0.000314005	Serum	-	Serum	＜8
69	98	2018-10-07	Yamagata	35.5165	136.755	Captured	Male	2	without vaccine	Tonsil	-	Serum	-	0.00471007	Serum	-	Serum	＜8
70	100	2018-10-07	Gifu	35.4669	136.747	Death	Male	> 2	without vaccine	Tonsil	+	Serum	+	0.173697	Serum	36.8	Serum	8
71	101	2018-10-08	Yamagata	35.5165	136.755	Captured	Male	> 2	without vaccine	Tonsil	-	Serum	-	-0.00331148	Serum	-	Serum	＜8
72	106	2018-10-08	Kakamigahara	35.4335	136.891	Captured	Male	≤ 1	without vaccine	Tonsil	+	Serum	±	0.0945096	Serum	23.71	Serum	＜8
73	107	2018-10-08	Yamagata	35.5466	136.758	Captured	Male	≤ 1	without vaccine	Tonsil	-	Serum	-	0.00264918	Serum	-	Serum	＜8
74	108	2018-10-09	Gifu	35.4701	136.759	Captured	Female	2	without vaccine	Tonsil	+	Serum	+	0.723028	Serum	-	Serum	64
75	111	2018-10-09	Motosu	35.5382	136.654	Captured	Male	1	without vaccine	Tonsil	-	Serum	-	-0.0110603	Serum	-	Serum	8
76	112	2018-10-09	Motosu	35.5805	136.658	Captured	Female	> 2	without vaccine	Tonsil	-	Serum	-	-0.00808001	Serum	-	Serum	＜8
77	113	2018-10-09	Yamagata	35.5305	136.716	Captured	Female	≤ 1	without vaccine	Tonsil	-	Serum	-	0.00728525	Serum	-	Serum	＜8
78	114	2018-10-09	Hichiso	ND*	ND	Death	Female	> 2	without vaccine	Tonsil	-	Serum	-	-0.00496722	Serum	NT&	Serum	＜8
79	115	2018-10-10	Yamagata	35.5466	136.758	Captured	Female	≤ 1	without vaccine	Tonsil	-	Serum	-	-0.00549705	Serum	-	Serum	＜8
80	116	2018-10-10	Motosu	35.5145	136.675	Captured	Female	≤ 1	without vaccine	Tonsil	-	Serum	-	-0.0109279	Serum	-	Serum	＜8
81	119	2018-10-12	Minokamo	35.4727	137.005	Captured	Female	> 2	without vaccine	Tonsil	-	Serum	-	0.00897961	Serum	-	Serum	＜8
82	120	2018-10-12	Minokamo	35.4727	137.005	Captured	Male	≤ 1	without vaccine	Tonsil	-	Serum	-	0.00881229	Serum	-	Serum	＜8
83	120-2	2018-10-12	Minokamo	35.4727	137.005	Captured	Female	≤ 1	without vaccine	Tonsil	-	Serum	-	0.00552163	Serum	-	Serum	＜8
84	120-3	2018-10-12	Minokamo	35.4727	137.005	Captured	Male	≤ 1	without vaccine	Tonsil	-	Serum	-	0.00730639	Serum	-	Serum	＜8
85	121	2018-10-12	Kakamigahara	35.4025	136.96	Death	Female	> 2	without vaccine	Tonsil	+	Serum	+	0.113946	Serum	31.3	Serum	＜8
86	123	2018-10-12	Mino	35.5386	136.896	Captured	Male	≤ 1	without vaccine	Tonsil	-	Serum	-	0.00446192	Serum	-	Serum	＜8
87	124	2018-10-13	Mino	35.5406	136.938	Captured	Male	> 2	without vaccine	Tonsil	-	Serum	-	0.0141108	Serum	-	Serum	＜8
88	125	2018-10-13	Yamagata	35.5466	136.758	Captured	Female	> 2	without vaccine	Tonsil	-	Serum	-	0.00925848	Serum	-	Serum	＜8
89	126	2018-10-13	Yamagata	35.5223	136.776	Captured	Male	≤ 1	without vaccine	Tonsil	-	Serum	-	0.00831033	Serum	-	Serum	＜8
90	127	2018-10-13	Kakamigahara	35.4013	136.933	Captured	Female	≤ 1	without vaccine	Tonsil	+	Serum	±	0.0750718	Serum	27.8	Serum	＜8
91	128	2018-10-13	Kakamigahara	35.4283	136.93	Captured	Female	2	without vaccine	Tonsil	+	Serum	±	0.0835495	Serum	24.8	Serum	＜8
92	129-2	2018-10-13	Kakamigahara	35.4283	136.93	Captured	Female	≤ 1	without vaccine	Tonsil	+	Serum	+	0.140885	Serum	25.8	Serum	＜8
93	130	2018-10-13	Gifu	35.4669	136.747	Captured	Female	> 2	without vaccine	Tonsil	+	Serum	-	0.0121587	Serum	23.8	Serum	＜8
94	131	2018-10-14	Minokamo	35.4856	137.034	Captured	Female	≤ 1	without vaccine	Tonsil	-	Serum	-	0.0141666	Serum	-	Serum	＜8
95	132	2018-10-14	Motosu	35.5907	136.646	Captured	Male	≤ 1	without vaccine	Tonsil	-	Serum	-	0.00507543	Serum	-	Serum	＜8
96	133	2018-10-14	Yamagata	35.5165	136.755	Captured	Male	≤ 1	without vaccine	Tonsil	-	Serum	-	0.00234251	Serum	-	Serum	＜8
97	134	2018-10-15	Ena	35.4493	137.413	Captured	Male	> 2	without vaccine	Tonsil	-	Serum	-	-0.0107926	Serum	-	Serum	＜8
98	135	2018-10-15	Hichiso	35.5853	137.088	Captured	Male	≤ 1	without vaccine	Tonsil	-	Serum	-	0.0104605	Serum	-	Serum	＜8
99	136	2018-10-15	Mizunami	35.4384	137.244	Captured	Female	≤ 1	without vaccine	Tonsil	-	Serum	-	0.00265663	Serum	-	Serum	＜8
100	137	2018-10-15	Mitake	35.4116	137.187	Death	Female	> 2	without vaccine	Tonsil	-	Serum	-	5.53465e-05	Serum	-	Serum	＜8
101	138	2018-10-15	Ogaki	35.3433	136.492	Captured	Male	2	without vaccine	Tonsil	-	Serum	-	0.00105158	Serum	-	Serum	＜8
102	139	2018-10-16	Yamagata	35.5305	136.716	Captured	Male	≤ 1	without vaccine	Tonsil	-	Serum	-	0.00138366	Serum	-	Serum	＜8
103	140	2018-10-16	Gifu	35.4937	136.747	Captured	Female	> 2	without vaccine	Tonsil	+	Serum	-	0.00680762	Serum	25.6	Serum	＜8
104	143	2018-10-16	Gero	35.9428	137.219	Captured	Female	≤ 1	without vaccine	Tonsil	-	Serum	-	-0.000332079	Serum	-	Serum	＜8
105	144	2018-10-16	Ibagawa	35.6229	136.359	Captured	Male	2	without vaccine	Tonsil	-	Serum	-	0.00160505	Serum	-	Serum	＜8
106	145	2018-10-16	Gifu	ND	ND	Death	Female	≤ 1	without vaccine	Tonsil	+	Serum	-	0.00243524	Serum	NT	Serum	＜8
107	146	2018-10-16	Kakamigahara	35.4283	136.93	Captured	Female	≤ 1	without vaccine	Tonsil	+	Serum	+	0.109033	Serum	26.81	Serum	＜8
108	147	2018-10-16	Yamagata	35.5466	136.758	Captured	Female	> 2	without vaccine	Tonsil	-	Serum	-	0.00260128	Serum	-	Serum	＜8
109	148	2018-10-17	Gifu	35.4701	136.759	Death	Female	2	without vaccine	Tonsil	+	Serum	-	-0.000332079	Serum	31	Serum	＜8
110	149	2018-10-17	Yamagata	35.522	136.725	Captured	Female	≤ 1	without vaccine	Tonsil	-	Serum	-	-0.00337613	Serum	-	Serum	＜8
111	150	2018-10-17	Mino	35.5734	136.888	Captured	Male	≤ 1	without vaccine	Tonsil	-	Serum	-	-0.00531326	Serum	-	Serum	＜8
112	151	2018-10-17	Yamagata	35.5165	136.755	Captured	Male	> 2	without vaccine	Tonsil	-	Serum	-	-0.00287802	Serum	-	Serum	＜8
113	152	2018-10-17	Gifu	35.4937	136.747	Captured	Female	1	without vaccine	Tonsil	+	Serum	+	0.115342	Serum	26.5	Serum	＜8
114	153	2018-10-17	Gifu	35.4856	136.736	Captured	Female	> 2	without vaccine	Tonsil	+	Serum	-	-0.00415099	Serum	31	Serum	＜8
115	154	2018-10-19	Gifu	35.4856	136.736	Captured	Female	≤ 1	without vaccine	Tonsil	+	Serum	-	-0.00113503	Serum	31	Serum	＜8
116	155	2018-10-19	Motosu	35.492	136.685	Captured	Female	≤ 1	without vaccine	Tonsil	-	Serum	-	-0.000729661	Serum	-	Serum	＜8
117	156	2018-10-19	Tajimi	35.2898	137.161	Death	Male	≤ 1	without vaccine	Tonsil	-	Serum	-	-0.00218898	Serum	-	Serum	＜8
118	157	2018-10-19	Motosu	35.5907	136.646	Captured	Male	> 2	without vaccine	Tonsil	-	Serum	-	0.00145932	Serum	-	Serum	＜8
119	159	2018-10-19	Mino	35.5406	136.938	Captured	Male	≤ 1	without vaccine	Tonsil	-	Serum	-	0.00437796	Serum	-	Serum	＜8
120	159-2	2018-10-19	Mino	35.5406	136.938	Captured	Male	≤ 1	without vaccine	Tonsil	-	Serum	-	0.00494548	Serum	-	Serum	＜8
121	159-3	2018-10-19	Mino	35.5406	136.938	Captured	Male	≤ 1	without vaccine	Tonsil	-	Serum	-	0.00462118	Serum	-	Serum	＜8
122	159-4	2018-10-19	Mino	35.5406	136.938	Captured	Female	≤ 1	without vaccine	Tonsil	-	Serum	-	0.0091613	Serum	-	Serum	＜8
123	160	2018-10-19	Yamagata	35.5165	136.755	Captured	Male	> 2	without vaccine	Tonsil	-	Serum	-	-0.00381045	Serum	-	Serum	＜8
124	161	2018-10-19	Seki	35.4481	136.905	Captured	Male	> 2	without vaccine	Tonsil	+	Serum	+	0.137987	Serum	30.2	Serum	8
125	162	2018-10-19	Minokamo	35.4758	137.017	Captured	Male	≤ 1	without vaccine	Tonsil	-	Serum	-	-0.00145932	Serum	-	Serum	＜8
126	163	2018-10-20	Yamagata	35.5466	136.758	Captured	Male	> 2	without vaccine	Tonsil	-	Serum	-	-0.00145932	Serum	-	Serum	＜8
127	166	2018-10-20	Kani	35.386	137.027	Captured	Male	> 2	without vaccine	Tonsil	-	Serum	-	0.0036483	Serum	-	Serum	＜8
128	169	2018-10-21	Sakahogi	35.4388	136.964	Captured	Male	≤ 1	without vaccine	Tonsil	-	Serum	-	0.00510762	Serum	-	Serum	＜8
129	170	2018-10-21	Ono	35.4896	136.625	Captured	Female	> 2	without vaccine	Tonsil	-	Serum	-	5.6256e-18	Serum	-	Serum	＜8
130	171	2018-10-21	Yamagata	35.5466	136.758	Captured	Female	≤ 1	without vaccine	Tonsil	-	Serum	-	0.000729661	Serum	-	Serum	＜8
131	172	2018-10-21	Yamagata	35.5548	136.731	Captured	Male	≤ 1	without vaccine	Tonsil	-	Serum	-	0.00786412	Serum	-	Serum	＜8
132	172-2	2018-10-21	Yamagata	35.5548	136.731	Captured	Male	≤ 1	without vaccine	Tonsil	-	Serum	-	0.000810734	Serum	-	Serum	＜8
133	173	2018-10-22	Motosu	35.506	136.684	Captured	Male	≤ 1	without vaccine	Tonsil	-	Serum	-	0.00210791	Serum	-	Serum	＜8
134	173-2	2018-10-22	Motosu	35.506	136.684	Captured	Male	≤ 1	without vaccine	Tonsil	-	Serum	-	0.00454011	Serum	-	Serum	＜8
135	173-3	2018-10-22	Motosu	35.506	136.684	Captured	Male	≤ 1	without vaccine	Tonsil	-	Serum	-	0.00348616	Serum	-	Serum	＜8
136	174	2018-10-22	Minokamo	35.5323	137.049	Captured	Female	2	without vaccine	Tonsil	-	Serum	-	8.10734e-05	Serum	-	Serum	＜8
137	175	2018-10-22	Hichiso	ND	ND	Captured	Female	≤ 1	without vaccine	Tonsil	-	Serum	-	0.00526977	Serum	NT	Serum	＜8
138	176	2018-10-22	Sakahogi	35.4408	136.978	Captured	Female	≤ 1	without vaccine	Tonsil	-	Serum	-	0.0064048	Serum	-	Serum	＜8
139	177	2018-10-22	Motosu	35.5907	136.646	Captured	Male	≤ 1	without vaccine	Tonsil	-	Serum	-	-0.0280514	Serum	-	Serum	＜8
140	179	2018-10-22	Ibagawa	35.6192	136.343	Captured	Female	2	without vaccine	Tonsil	-	Serum	-	0.00535085	Serum	-	Serum	＜8
141	180	2018-10-22	Kaizu	35.2129	136.605	Captured	Male	≤ 1	without vaccine	Tonsil	-	Serum	-	-0.0012161	Serum	-	Serum	＜8
142	181	2018-10-22	Tomika	35.4994	136.959	Captured	Male	> 2	without vaccine	Tonsil	-	Serum	-	0.00648587	Serum	-	Serum	＜8
143	182	2018-10-22	Tomika	35.5	136.985	Captured	Female	2	without vaccine	Tonsil	-	Serum	-	0.00510762	Serum	-	Serum	＜8
144	183-1	2018-10-23	Gifu	35.5039	136.707	Captured	Male	≤ 1	without vaccine	Tonsil	-	Serum	-	0.0129038	Serum	-	Serum	＜8
145	183-2	2018-10-23	Gifu	35.5039	136.707	Captured	Female	≤ 1	without vaccine	Tonsil	-	Serum	-	0.00258075	Serum	-	Serum	＜8
146	183-3	2018-10-23	Gifu	35.5039	136.707	Captured	Male	≤ 1	without vaccine	Tonsil	-	Serum	-	0.00258075	Serum	-	Serum	＜8
147	184	2018-10-23	Gifu	35.4917	136.704	Captured	Male	1	without vaccine	Tonsil	-	Serum	-	0.00374625	Serum	-	Serum	＜8
148	185	2018-10-23	Minokamo	35.4805	137.007	Captured	Female	≤ 1	without vaccine	Tonsil	-	Serum	-	-0.000832501	Serum	-	Serum	＜8
149	185-2	2018-10-23	Minokamo	35.4805	137.007	Captured	Female	≤ 1	without vaccine	Tonsil	-	Serum	-	0.000915751	Serum	-	Serum	＜8
150	186	2018-10-23	Mino	35.5734	136.888	Captured	Male	> 2	without vaccine	Tonsil	-	Serum	-	0.003663	Serum	-	Serum	＜8
151	187	2018-10-23	Mino	35.5737	136.869	Captured	Male	≤ 1	without vaccine	Tonsil	-	Serum	-	0.00274725	Serum	-	Serum	＜8
152	188	2018-10-23	Gujo	35.7485	136.964	Captured	Female	2	without vaccine	Tonsil	-	Serum	-	0.000333	Serum	-	Serum	＜8
153	189	2018-10-23	Yamagata	35.5291	136.803	Captured	Male	> 2	without vaccine	Tonsil	-	Serum	-	-0.0001665	Serum	-	Serum	＜8
154	190	2018-10-23	Yamagata	35.5431	136.749	Captured	Female	≤ 1	without vaccine	Tonsil	-	Serum	-	0.00424575	Serum	-	Serum	＜8
155	191	2018-10-23	Yamagata	35.5431	136.749	Captured	Female	≤ 1	without vaccine	Tonsil	-	Serum	-	0.0048285	Serum	-	Serum	＜8
156	196	2018-10-25	Minokamo	35.4625	137.063	Captured	Female	> 2	without vaccine	Tonsil	-	Serum	-	0.00241425	Serum	-	Serum	＜8
157	197	2018-10-24	Yamagata	35.5479	136.798	Captured	Male	≤ 1	without vaccine	Tonsil	-	Serum	-	0.018648	Serum	-	Serum	＜8
158	197-2	2018-10-24	Yamagata	35.5479	136.798	Captured	Male	≤ 1	without vaccine	Tonsil	-	Serum	-	-0.000666001	Serum	-	Serum	＜8
159	198	2018-10-24	Mizunami	35.3825	137.229	Captured	Female	2	without vaccine	Tonsil	-	Serum	-	0.00649351	Serum	-	Serum	＜8
160	199	2018-10-24	Seki	35.4394	136.934	Death	Male	2	without vaccine	Tonsil	+	Serum	+	0.178738	Serum	26.6	Serum	＜8
161	200	2018-10-24	Mino	35.5339	136.87	Captured	Male	≤ 1	without vaccine	Tonsil	-	Serum	-	-0.00141525	Serum	-	Serum	＜8
162	201	2018-10-24	Mino	35.5339	136.87	Captured	Male	≤ 1	without vaccine	Tonsil	-	Serum	-	0.00807526	Serum	-	Serum	＜8
163	201-2	2018-10-24	Mino	35.5339	136.87	Captured	Male	≤ 1	without vaccine	Tonsil	-	Serum	-	0.00682651	Serum	-	Serum	＜8
164	201-3	2018-10-24	Mino	35.5339	136.87	Captured	Female	≤ 1	without vaccine	Tonsil	-	Serum	-	0.00765901	Serum	-	Serum	＜8
165	202	2018-10-24	Mino	35.5766	136.956	Captured	Female	≤ 1	without vaccine	Tonsil	-	Serum	-	0.0021645	Serum	-	Serum	＜8
166	203	2018-10-24	Hida	36.2367	137.19	Captured	Male	> 2	without vaccine	Tonsil	-	Serum	-	0.0031635	Serum	-	Serum	＜8
167	204	2018-10-25	Gifu	35.4755	136.706	Captured	Male	≤ 1	without vaccine	Tonsil	-	Serum	-	-0.002997	Serum	-	Serum	＜8
168	205	2018-10-25	Motosu	35.6009	136.634	Captured	Male	> 2	without vaccine	Tonsil	-	Serum	-	-0.00632701	Serum	-	Serum	＜8
169	206	2018-10-25	Ibagawa	35.484	36.5897	Captured	Female	≤ 1	without vaccine	Tonsil	-	Serum	-	-0.00424575	Serum	-	Serum	＜8
170	207	2018-10-25	Gifu	35.5148	136.721	Captured	Male	≤ 1	without vaccine	Tonsil	-	Serum	-	-0.000430552	Serum	-	Serum	＜8
171	208	2018-10-26	Ibagawa	35.6192	136.343	Captured	Male	> 2	without vaccine	Tonsil	-	Serum	-	-0.000258331	Serum	-	Serum	＜8
172	209	2018-10-26	Ibagawa	35.5207	136.634	Captured	Female	≤ 1	without vaccine	Tonsil	-	Serum	-	-0.00645828	Serum	-	Serum	＜8
173	210	2018-10-26	Ibagawa	35.5207	136.634	Captured	Female	≤ 1	without vaccine	Tonsil	-	Serum	-	0.00103332	Serum	-	Serum	＜8
174	211	2018-10-26	Mino	ND	ND	Captured	Female	≤ 1	without vaccine	Tonsil	-	Serum	-	0.0049944	Serum	NT	Serum	8
175	212	2018-10-26	Gifu	35.4917	136.704	Captured	Male	> 2	without vaccine	Tonsil	-	Serum	-	0.0082666	Serum	-	Serum	＜8
176	213	2018-10-26	Gifu	35.4719	136.718	Captured	Male	1	without vaccine	Tonsil	-	Serum	-	-0.00619995	Serum	-	Serum	＜8
177	213-2	2018-10-26	Gifu	35.4719	136.718	Captured	Male	2	without vaccine	Tonsil	-	Serum	-	0.0116249	Serum	-	Serum	＜8
178	214	2018-10-26	Gifu	35.4494	136.853	Death	Female	> 2	without vaccine	Tonsil	+	Serum	-	-0.000258331	Serum	31	Serum	＜8
179	215	2018-10-26	Mizunami	35.4242	137.222	Captured	Female	≤ 1	without vaccine	Tonsil	-	Serum	-	-0.00594162	Serum	-	Serum	＜8
180	217	2018-10-27	Motosu	35.528	136.666	Captured	Male	2	without vaccine	Tonsil	-	Serum	-	-0.0139499	Serum	-	Serum	＜8
181	218	2018-10-27	Mino	35.5608	136.905	Captured	Female	≤ 1	without vaccine	Tonsil	-	Serum	-	-0.00585551	Serum	-	Serum	＜8
182	219	2018-10-27	Yamagata	35.5305	136.716	Captured	Male	1	without vaccine	Tonsil	-	Serum	-	-0.00353053	Serum	-	Serum	＜8
183	220	2018-10-27	Tomika	35.5	136.985	Captured	Female	> 2	without vaccine	Tonsil	-	Serum	-	0.00904159	Serum	-	Serum	＜8
184	221	2018-10-28	Sekigahara	ND	ND	Captured	Female	≤ 1	without vaccine	Tonsil	-	Serum	-	0.00206665	Serum	NT	Serum	＜8
185	222	2018-10-28	Kani	35.4069	136.993	Captured	Female	≤ 1	without vaccine	Tonsil	-	Serum	-	-0.00396108	Serum	-	Serum	＜8
186	223	2018-10-28	Tomika	35.5	136.985	Captured	Male	≤ 1	without vaccine	Tonsil	-	Serum	-	-0.00525273	Serum	-	Serum	＜8
187	224	2018-10-28	Seki	35.5301	136.988	Captured	Female	> 2	without vaccine	Tonsil	-	Serum	-	-0.00688883	Serum	-	Serum	＜8
188	224-2	2018-10-28	Seki	35.5301	136.988	Captured	Male	≤ 1	without vaccine	Tonsil	-	Serum	-	-0.00258331	Serum	-	Serum	＜8
189	224-3	2018-10-28	Seki	35.5301	136.988	Captured	Female	≤ 1	without vaccine	Tonsil	-	Serum	-	-0.00292775	Serum	-	Serum	＜8
190	224-4	2018-10-28	Seki	35.5301	136.988	Captured	Male	≤ 1	without vaccine	Tonsil	-	Serum	-	-0.0414191	Serum	-	Serum	＜8
191	224-5	2018-10-28	Seki	35.5301	136.988	Captured	Male	≤ 1	without vaccine	Tonsil	-	Serum	-	0.00335831	Serum	-	Serum	＜8
192	225	2018-10-28	Yamagata	35.5677	136.695	Captured	Male	> 2	without vaccine	Tonsil	-	Serum	-	0.00120555	Serum	-	Serum	＜8
193	226	2018-10-28	Tomika	35.4994	136.959	Captured	Female	≤ 1	without vaccine	Tonsil	-	Serum	-	-0.00835271	Serum	-	Serum	＜8
194	227	2018-10-28	Gifu	35.5185	136.704	Captured	Female	≤ 1	without vaccine	Tonsil	-	Serum	-	0.00473607	Serum	-	Serum	＜8
195	227-2	2018-10-28	Gifu	35.5185	136.704	Captured	Female	≤ 1	without vaccine	Tonsil	-	Serum	-	0.0176526	Serum	-	Serum	＜8
196	227-3	2018-10-28	Gifu	35.5185	136.704	Captured	Male	≤ 1	without vaccine	Tonsil	-	Serum	-	0.00525273	Serum	-	Serum	＜8
197	227-4	2018-10-28	Gifu	35.5185	136.704	Captured	Female	≤ 1	without vaccine	Tonsil	-	Serum	-	-0.00180832	Serum	-	Serum	＜8
198	228	2018-10-28	Seki	35.4643	136.92	Captured	Female	2	without vaccine	Tonsil	+	Serum	+	0.121502	Serum	26.1	Serum	＜8
199	229	2018-10-29	Minokamo	35.4805	137.007	Captured	Male	> 2	without vaccine	Tonsil	-	Serum	-	-0.00103332	Serum	-	Serum	＜8
200	230	2018-10-29	Gifu	35.5039	136.707	Captured	Male	≤ 1	without vaccine	Tonsil	-	Serum	-	-0.0148971	Serum	-	Serum	＜8
201	233	2018-10-29	Seki	35.5301	136.988	Captured	Female	≤ 1	without vaccine	Tonsil	-	Serum	-	-0.00981658	Serum	-	Serum	＜8
202	233-2	2018-10-29	Seki	35.5301	136.988	Captured	Male	≤ 1	without vaccine	Tonsil	-	Serum	-	-0.00947214	Serum	-	Serum	＜8
203	233-3	2018-10-29	Seki	35.5301	136.988	Captured	Female	≤ 1	without vaccine	Tonsil	-	Serum	-	-0.000344442	Serum	-	Serum	＜8
204	233-4	2018-10-29	Seki	35.5301	136.988	Captured	Female	≤ 1	without vaccine	Tonsil	-	Serum	-	-0.00327219	Serum	-	Serum	＜8
205	233-5	2018-10-29	Seki	35.5301	136.988	Captured	Female	≤ 1	without vaccine	Tonsil	-	Serum	-	-0.00482218	Serum	-	Serum	＜8
206	234	2018-10-29	Yamagata	35.5942	136.779	Captured	Female	≤ 1	without vaccine	Tonsil	-	Serum	-	-0.00542495	Serum	-	Serum	＜8
207	235	2018-10-29	Gifu	35.4937	136.747	Captured	Female	≤ 1	without vaccine	Tonsil	+	Serum	-	-0.00921381	Serum	23.3	Serum	＜8
208	237	2018-10-29	Minokamo	35.5323	137.049	Captured	Female	> 2	without vaccine	Tonsil	-	Serum	-	0.0182554	Serum	-	Serum	＜8
209	238	2018-10-29	Mizunami	35.4005	137.322	Death	Male	≤ 1	without vaccine	Tonsil	-	Serum	-	0.0235081	Serum	-	Serum	＜8
210	239	2018-10-29	Mizunami	35.4384	137.244	Captured	Female	≤ 1	without vaccine	Tonsil	-	Serum	-	0.00766383	Serum	-	Serum	＜8
211	240	2018-10-29	Mizunami	35.3087	137.307	Captured	Female	≤ 1	without vaccine	Tonsil	-	Serum	-	0.00396108	Serum	-	Serum	＜8
212	241	2018-10-29	Gifu	35.5148	136.721	Captured	Female	≤ 1	without vaccine	Tonsil	-	Serum	-	-0.00335831	Serum	-	Serum	＜8
213	242	2018-10-30	Gifu	35.5148	136.721	Captured	Female	1	without vaccine	Tonsil	-	Serum	-	0.0169662	Serum	-	Serum	＜8
214	243	2018-10-30	Kani	35.4069	136.993	Captured	Male	≤ 1	without vaccine	Tonsil	+	Serum	-	0.00559718	Serum	22	Serum	＜8
215	244	2018-10-30	Motosu	35.644	136.581	Captured	Male	≤ 1	without vaccine	Tonsil	-	Serum	-	0.00519058	Serum	-	Serum	＜8
216	245	2018-10-30	Ibagawa	35.5128	136.567	Captured	Female	≤ 1	without vaccine	Tonsil	-	Serum	-	0.0105361	Serum	-	Serum	＜8
217	245-2	2018-10-30	Ibagawa	35.5128	136.567	Captured	Female	≤ 1	without vaccine	Tonsil	-	Serum	-	0.00278897	Serum	-	Serum	＜8
218	246	2018-10-30	Yaotsu	35.5034	137.146	Captured	Male	≤ 1	without vaccine	Tonsil	-	Serum	-	0.0032538	Serum	-	Serum	＜8
219	247	2018-10-30	Nakatsugawa	35.534	137.38	Captured	Male	≤ 1	without vaccine	Tonsil	-	Serum	-	0.00333127	Serum	-	Serum	＜8
220	247-2	2018-10-30	Nakatsugawa	35.534	137.38	Captured	Male	≤ 1	without vaccine	Tonsil	-	Serum	-	0.00247908	Serum	-	Serum	＜8
221	248	2018-10-30	Motosu	35.506	136.684	Captured	Male	≤ 1	without vaccine	Tonsil	-	Serum	-	0.000929656	Serum	-	Serum	＜8
222	250	2018-10-31	Motosu	35.5382	136.654	Captured	Male	> 2	without vaccine	Tonsil	-	Serum	-	0.0104586	Serum	-	Serum	＜8
223	251	2018-10-31	Mino	35.5608	136.905	Captured	Male	> 2	without vaccine	Tonsil	-	Serum	-	0.00232414	Serum	-	Serum	16
224	252	2018-10-31	Mino	35.5608	136.905	Captured	Male	> 2	without vaccine	Tonsil	-	Serum	-	-0.00147196	Serum	-	Serum	＜8
225	253	2018-10-31	Gifu	35.5148	136.721	Captured	Female	> 2	without vaccine	Tonsil	-	Serum	-	0.00759728	Serum	-	Serum	＜8
226	254	2018-11-01	Yamagata	35.4943	136.778	Captured	Male	≤ 1	without vaccine	Tonsil	+	Serum	-	-0.00658032	Serum	23	Serum	＜8
227	255	2018-11-01	Nakatsugawa	ND	ND	Death	Male	> 2	without vaccine	Tonsil	-	Serum	-	0.00897317	Serum	NT	Serum	8
228	256	2018-11-01	Takayama	36.1678	137.3	Captured	Male	≤ 1	without vaccine	Tonsil	-	Serum	-	-0.00179463	Serum	-	Serum	＜8
229	257	2018-11-02	Gifu	35.5148	136.721	Captured	Male	1	without vaccine	Tonsil	-	Serum	-	0.00101696	Serum	37.7	Serum	＜8
230	258	2018-11-02	Minokamo	35.4856	137.034	Captured	Female	≤ 1	without vaccine	Tonsil	-	Serum	-	-0.00119642	Serum	-	Serum	＜8
231	259	2018-11-03	Minokamo	35.4856	137.034	Captured	Male	2	without vaccine	Tonsil	-	Serum	-	0.0117249	Serum	-	Serum	＜8
232	261	2018-11-03	Gifu	35.4925	136.721	Captured	Male	1	without vaccine	Tonsil	-	Serum	-	0.00502498	Serum	-	Serum	＜8
233	262	2018-11-03	Minokamo	35.4625	137.063	Captured	Female	≤ 1	without vaccine	Tonsil	-	Serum	-	0.0065205	Serum	-	Serum	＜8
234	263	2018-11-03	Kani	35.4075	137.122	Captured	Male	> 2	without vaccine	Tonsil	-	Serum	-	-0.000478569	Serum	-	Serum	＜8
235	264	2018-11-04	Gifu	35.4925	136.721	Captured	Male	1	without vaccine	Tonsil	-	Serum	-	-0.000658032	Serum	-	Serum	＜8
236	264-2	2018-11-04	Gifu	35.4925	136.721	Captured	Female	≤ 1	without vaccine	Tonsil	-	Serum	-	-0.00143571	Serum	-	Serum	＜8
237	264-3	2018-11-04	Gifu	35.4925	136.721	Captured	Female	≤ 1	without vaccine	Tonsil	-	Serum	-	-0.00125624	Serum	-	Serum	＜8
238	265	2018-11-04	Gifu	35.5185	136.704	Captured	Female	≤ 1	without vaccine	Tonsil	-	Serum	-	0.00191428	Serum	-	Serum	＜8
239	266	2018-11-04	Gifu	35.4925	136.721	Captured	Female	≤ 1	without vaccine	Tonsil	-	Serum	-	-0.000837496	Serum	-	Serum	＜8
240	267	2018-11-04	Gifu	35.5148	136.721	Captured	Male	≤ 1	without vaccine	Tonsil	-	Serum	-	0.00526426	Serum	-	Serum	＜8
241	268	2018-11-05	Gifu	35.4874	136.76	Captured	Female	> 2	without vaccine	Tonsil	+	Serum	+	0.110849	Serum	-	Serum	＜8
242	269	2018-11-05	Seki	35.4703	136.898	Captured	Male	> 2	without vaccine	Tonsil	+	Serum	+	0.714205	Serum	-	Serum	32
243	270	2018-11-06	Nakatsugawa	ND	ND	Captured	Male	≤ 1	without vaccine	Tonsil	-	Serum	-	0.000897317	Serum	NT	Serum	8
244	271	2018-11-06	Gujo	35.7322	137.005	Death	Female	≤ 1	without vaccine	Tonsil	-	Serum	-	0.00101696	Serum	-	Serum	＜8
245	272	2018-11-06	Gifu	35.5039	136.707	Captured	Male	≤ 1	without vaccine	Tonsil	-	Serum	-	0.000358927	Serum	-	Serum	＜8
246	272-2	2018-11-06	Gifu	35.5039	136.707	Captured	Male	≤ 1	without vaccine	Tonsil	-	Serum	-	-0.0022732	Serum	-	Serum	＜8
247	272-3	2018-11-06	Gifu	35.5039	136.707	Captured	Female	≤ 1	without vaccine	Tonsil	-	Serum	-	0.00634104	Serum	-	Serum	＜8
248	272-4	2018-11-06	Gifu	35.5039	136.707	Captured	Female	≤ 1	without vaccine	Tonsil	-	Serum	-	0.00837496	Serum	-	Serum	＜8
249	273	2018-11-06	Gifu	35.5039	136.707	Captured	Male	≤ 1	without vaccine	Tonsil	-	Serum	-	0.00329016	Serum	-	Serum	＜8
250	273-2	2018-11-06	Gifu	35.5039	136.707	Captured	Male	≤ 1	without vaccine	Tonsil	-	Serum	-	0.00119642	Serum	-	Serum	＜8
251	274	2018-11-06	Gifu	35.5148	136.721	Captured	Female	≤ 1	without vaccine	Tonsil	-	Serum	-	-0.00586247	Serum	-	Serum	＜8
252	275	2018-11-06	Yamagata	35.5466	136.758	Captured	Male	2	without vaccine	Tonsil	-	Serum	-	-0.00496515	Serum	-	Serum	＜8
253	276	2018-11-06	Mino	35.5515	136.859	Captured	Male	≤ 1	without vaccine	Tonsil	-	Serum	-	0.00263213	Serum	-	Serum	＜8
254	277	2018-11-06	Gifu	35.4925	136.721	Captured	Female	≤ 1	without vaccine	Tonsil	-	Serum	-	0.000717854	Serum	-	Serum	＜8
255	277-2	2018-11-06	Gifu	35.4925	136.721	Captured	Male	2	without vaccine	Tonsil	-	Serum	-	-0.0129812	Serum	-	Serum	＜8
256	277-3	2018-11-06	Gifu	35.4925	136.721	Captured	Male	1	without vaccine	Tonsil	-	Serum	-	-0.00191428	Serum	-	Serum	8
257	278	2018-11-06	Gifu	35.4925	136.721	Captured	Female	1	without vaccine	Tonsil	-	Serum	-	0.00101696	Serum	-	Serum	16
258	278-3	2018-11-06	Gifu	35.4925	136.721	Captured	Male	≤ 1	without vaccine	Tonsil	-	Serum	-	0.000957138	Serum	-	Serum	＜8
259	279	2018-11-07	Minokamo	35.5323	137.049	Captured	Male	≤ 1	without vaccine	Tonsil	-	Serum	-	0.00101696	Serum	-	Serum	＜8
260	279-2	2018-11-07	Minokamo	35.5323	137.049	Captured	Female	≤ 1	without vaccine	Tonsil	-	Serum	-	-0.0144767	Serum	-	Serum	＜8
261	279-3	2018-11-07	Minokamo	35.5323	137.049	Captured	Male	≤ 1	without vaccine	Tonsil	-	Serum	-	0.00514462	Serum	-	Serum	＜8
262	279-4	2018-11-07	Minokamo	ND	ND	Captured	Male	≤ 1	without vaccine	Tonsil	-	Serum	-	0.00161517	Serum	NT	Serum	16
263	280	2018-11-07	Ono	35.4921	136.643	Captured	Male	≤ 1	without vaccine	Tonsil	-	Serum	-	-0.0126821	Serum	-	Serum	＜8
264	281	2018-11-07	Seki	35.4703	136.898	Captured	Female	> 2	without vaccine	Tonsil	+	Serum	±	0.0550354	Serum	28.1	Serum	＜8
265	282	2018-11-07	Tomika	35.5	136.985	Captured	Female	> 2	without vaccine	Tonsil	-	Serum	-	0.0150151	Serum	-	Serum	＜8
266	283	2018-11-07	Yamagata	35.5466	136.758	Captured	Female	> 2	without vaccine	Tonsil	-	Serum	-	-0.00155535	Serum	-	Serum	＜8
267	284	2018-11-08	Seki	35.5603	136.99	Captured	Male	≤ 1	without vaccine	Tonsil	-	Serum	-	-0.00885353	Serum	-	Serum	＜8
268	285	2018-11-08	Gifu	35.4925	136.721	Captured	Female	≤ 1	without vaccine	Tonsil	-	Serum	-	-0.00161517	Serum	-	Serum	＜8
269	285-2	2018-11-08	Gifu	35.4925	136.721	Captured	Male	≤ 1	without vaccine	Tonsil	-	Serum	-	-0.00155917	Serum	-	Serum	＜8
270	285-3	2018-11-08	Gifu	35.4925	136.721	Captured	Female	≤ 1	without vaccine	Tonsil	-	Serum	-	-0.00582636	Serum	-	Serum	＜8
271	286	2018-11-08	Gifu	35.5185	136.704	Captured	Female	≤ 1	without vaccine	Tonsil	-	Serum	-	0.0115707	Serum	-	Serum	＜8
272	288	2018-11-09	Seki	35.4703	136.898	Captured	Female	> 2	without vaccine	Tonsil	-	Serum	-	0.00320039	Serum	-	Serum	＜8
273	289	2018-11-09	Gifu	35.4701	136.759	Captured	Male	> 2	without vaccine	Tonsil	+	Serum	+	0.668554	Serum	-	Serum	16
274	290	2018-11-09	Tomika	35.4994	136.959	Captured	Female	> 2	without vaccine	Tonsil	-	Serum	-	0.000738552	Serum	-	Serum	＜8
275	291	2018-11-09	Nakatsugawa	ND	ND	Death	Male	≤ 1	without vaccine	Tonsil	-	Serum	-	0.0115707	Serum	NT	Serum	＜8
276	292	2018-11-10	Gifu	35.5039	136.707	Captured	Male	≤ 1	without vaccine	Tonsil	-	Serum	-	0.012063	Serum	-	Serum	＜8
277	293	2018-11-10	Seki	35.4703	136.898	Captured	Female	> 2	without vaccine	Tonsil	+	Serum	-	0.0191203	Serum	-	Serum	＜8
278	294	2018-11-10	Minokamo	35.4727	137.005	Captured	Male	≤ 1	without vaccine	Tonsil	-	Serum	-	0.0131298	Serum	-	Serum	＜8
279	295	2018-11-10	Yamagata	35.5165	136.755	Captured	Male	1	without vaccine	Tonsil	-	Serum	-	0.00689316	Serum	-	Serum	＜8
280	296	2018-11-10	Yamagata	35.5165	136.755	Captured	Female	> 2	without vaccine	Tonsil	-	Serum	-	-0.0136222	Serum	-	Serum	＜8
281	297	2018-11-12	Ibagawa	35.5359	136.608	Captured	Female	1	without vaccine	Tonsil	-	Serum	-	0.0014771	Serum	-	Serum	＜8
282	298	2018-11-12	Gifu	35.4837	136.712	Captured	Male	≤ 1	without vaccine	Tonsil	-	Serum	-	-0.0036107	Serum	-	Serum	＜8
283	299	2018-11-12	Seki	35.4831	136.871	Captured	Female	≤ 1	without vaccine	Tonsil	-	Serum	-	0.00131298	Serum	-	Serum	＜8
284	300	2018-11-12	Mino	35.5462	136.866	Captured	Male	≤ 1	without vaccine	Tonsil	-	Serum	-	0.00443131	Serum	-	Serum	＜8
285	300-2	2018-11-12	Mino	35.5462	136.866	Captured	Male	≤ 1	without vaccine	Tonsil	-	Serum	-	-0.000902675	Serum	-	Serum	＜8
286	300-3	2018-11-12	Mino	35.5462	136.866	Captured	Female	≤ 1	without vaccine	Tonsil	-	Serum	-	0.00599048	Serum	-	Serum	＜8
287	300-4	2018-11-12	Mino	35.5462	136.866	Captured	Female	≤ 1	without vaccine	Tonsil	-	Serum	-	-0.00582636	Serum	-	Serum	＜8
288	300-5	2018-11-12	Mino	35.5462	136.866	Captured	Female	≤ 1	without vaccine	Tonsil	-	Serum	-	0.00713934	Serum	-	Serum	＜8
289	301	2018-11-13	Gifu	35.4874	136.76	Death	Female	≤ 1	without vaccine	Tonsil	+	Serum	-	-0.00139504	Serum	22.12	Serum	＜8
290	302	2018-11-13	Motosu	35.492	136.685	Captured	Male	≤ 1	without vaccine	Tonsil	-	Serum	-	0.00689316	Serum	-	Serum	＜8
291	304	2018-11-13	Mino	35.5818	136.852	Captured	Male	≤ 1	without vaccine	Tonsil	-	Serum	-	-0.00656491	Serum	-	Serum	＜8
292	305	2018-11-13	Seki	35.5375	136.954	Captured	Female	2	without vaccine	Tonsil	-	Serum	-	0.00541605	Serum	-	Serum	＜8
293	306	2018-11-14	Ibagawa	35.5608	136.56	Captured	Female	> 2	without vaccine	Tonsil	-	Serum	-	0.0185459	Serum	-	Serum	＜8
294	308	2018-11-15	Minokamo	35.4805	137.007	Captured	Female	≤ 1	without vaccine	Tonsil	-	Serum	-	-0.014771	Serum	-	Serum	8
295	309	2018-11-16	Motosu	35.528	136.666	Captured	Female	≤ 1	without vaccine	Tonsil	-	Serum	-	-0.00393895	Serum	-	Serum	＜8
296	309-2	2018-11-16	Motosu	35.528	136.666	Captured	Female	≤ 1	without vaccine	Tonsil	-	Serum	-	0.00705728	Serum	-	Serum	＜8
297	310	2018-11-16	Minokamo	35.4625	137.063	Captured	Male	1	without vaccine	Tonsil	-	Serum	-	0.0061546	Serum	37.7	Serum	＜8
298	312	2018-11-16	Tajimi	35.3488	137.085	Captured	Male	> 2	without vaccine	Tonsil	-	Serum	-	-0.000328246	Serum	-	Serum	＜8
299	313	2018-11-16	Seki	35.4703	136.898	Captured	Female	2	without vaccine	Tonsil	-	Serum	-	0.00057443	Serum	-	Serum	＜8
300	314	2018-11-17	Gifu	35.4925	136.721	Captured	Female	≤ 1	without vaccine	Tonsil	-	Serum	-	-0.00295421	Serum	-	Serum	＜8
301	315	2018-11-17	Tajimi	35.3488	137.085	Captured	Male	2	without vaccine	Tonsil	-	Serum	-	0.0057443	Serum	-	Serum	＜8
302	316	2018-11-17	Kakamigahara	35.3982	136.95	Captured	Male	≤ 1	without vaccine	Tonsil	+	Serum	-	0.00861645	Serum	21.2	Serum	＜8
303	318	2018-11-17	Mino	35.5314	136.92	Captured	Female	≤ 1	without vaccine	Tonsil	-	Serum	-	0.00270803	Serum	-	Serum	＜8
304	319	2018-11-17	Mino	35.5314	136.92	Captured	Female	1	without vaccine	Tonsil	-	Serum	-	-0.00123092	Serum	-	Serum	＜8
305	321	2018-11-19	Ono	35.4896	136.625	Captured	Male	> 2	without vaccine	Tonsil	-	Serum	-	-0.00311833	Serum	-	Serum	＜8
306	323	2018-11-19	Minokamo	35.4805	137.007	Captured	Female	> 2	without vaccine	Tonsil	-	Serum	-	0.00352864	Serum	-	Serum	＜8
307	325-2	2018-11-19	Ono	35.4936	136.654	Captured	Female	≤ 1	without vaccine	Tonsil	-	Serum	-	0.000902675	Serum	-	Serum	＜8
308	326	2018-11-19	Tajimi	35.3558	137.07	Captured	Male	1	without vaccine	Tonsil	-	Serum	-	0.00123092	Serum	-	Serum	＜8
309	326-2	2018-11-19	Tajimi	35.3558	137.07	Captured	Female	1	without vaccine	Tonsil	-	Serum	-	0.00311833	Serum	37	Serum	＜8
310	327	2018-11-19	Gifu	35.4856	136.736	Captured	Female	> 2	without vaccine	Tonsil	-	Serum	-	0.0106782	Serum	-	Serum	＜8
311	328	2018-11-19	Ibagawa	35.5207	136.634	Captured	Male	1	without vaccine	Tonsil	-	Serum	-	-0.00066739	Serum	-	Serum	＜8
312	329	2018-11-19	Mino	35.5314	136.92	Captured	Male	> 2	without vaccine	Tonsil	-	Serum	-	0.00759156	Serum	-	Serum	＜8
313	330	2018-11-19	Minokamo	35.4805	137.007	Captured	Female	> 2	without vaccine	Tonsil	-	Serum	-	0.00675732	Serum	-	Serum	＜8
314	331	2018-11-19	Tomika	35.4836	136.991	Captured	Male	≤ 1	without vaccine	Tonsil	-	Serum	-	0.00108451	Serum	-	Serum	＜8
315	332	2018-11-19	Motosu	35.5805	136.658	Captured	Female	≤ 1	without vaccine	Tonsil	-	Serum	-	0.0226912	Serum	-	Serum	＜8
316	333	2018-11-20	Motosu	35.5382	136.654	Captured	Female	2	without vaccine	Tonsil	-	Serum	-	0.00700759	Serum	-	Serum	＜8
317	334	2018-11-20	Motosu	35.5591	136.675	Captured	Female	≤ 1	without vaccine	Tonsil	-	Serum	-	0.00650705	Serum	-	Serum	＜8
318	336	2018-11-20	Mino	35.5386	136.896	Captured	Male	1	without vaccine	Tonsil	-	Serum	-	0.00750813	Serum	-	Serum	＜8
319	337	2018-11-20	Seki	35.4596	136.93	Captured	Female	≤ 1	without vaccine	Tonsil	+	Serum	-	0.00625678	Serum	22.5	Serum	＜8
320	338	2018-11-21	Yamagata	35.5466	136.758	Captured	Male	> 2	without vaccine	Tonsil	-	Serum	-	0.00709102	Serum	-	Serum	＜8
321	339	2018-11-21	Seki	35.5332	136.944	Captured	Male	≤ 1	without vaccine	Tonsil	-	Serum	-	0.00400434	Serum	-	Serum	＜8
322	339-2	2018-11-21	Seki	35.5332	136.944	Captured	Male	≤ 1	without vaccine	Tonsil	-	Serum	-	0.00742471	Serum	-	Serum	＜8
323	339-3	2018-11-21	Seki	35.5332	136.944	Captured	Male	≤ 1	without vaccine	Tonsil	-	Serum	-	0.0463836	Serum	-	Serum	＜8
324	339-4	2018-11-21	Seki	35.5332	136.944	Captured	Male	≤ 1	without vaccine	Tonsil	-	Serum	-	0.000250271	Serum	-	Serum	＜8
325	340	2018-11-21	Seki	35.5104	136.908	Captured	Male	≤ 1	without vaccine	Tonsil	-	Serum	-	-0.00275298	Serum	-	Serum	＜8
326	341	2018-11-21	Kakamigahara	35.4335	136.891	Captured	Female	≤ 1	without vaccine	Tonsil	+	Serum	-	0.017519	Serum	24.5	Serum	＜8
327	341-2	2018-11-21	Kakamigahara	35.4335	136.891	Captured	Male	≤ 1	without vaccine	Tonsil	+	Serum	-	0.011429	Serum	23	Serum	＜8
328	341-3	2018-11-21	Kakamigahara	35.4335	136.891	Captured	Male	≤ 1	without vaccine	Tonsil	+	Serum	-	0.00567281	Serum	21.6	Serum	＜8
329	344	2018-11-23	Seki	35.5301	136.988	Captured	Female	≤ 1	without vaccine	Tonsil	-	Serum	-	0.00104496	Serum	-	Serum	8
330	344-2	2018-11-23	Seki	35.5301	136.988	Captured	Male	≤ 1	without vaccine	Tonsil	-	Serum	-	0.00615977	Serum	-	Serum	8
331	345	2018-11-24	Sakahogi	ND	ND	Captured	Female	≤ 1	without vaccine	Tonsil	+	Serum	-	0.00863468	Serum	NT	Serum	＜8
332	346	2018-11-24	Mitake	35.4244	137.114	Captured	Female	≤ 1	without vaccine	Tonsil	-	Serum	-	0.0143545	Serum	-	Serum	＜8
333	346-2	2018-11-24	Mitake	35.4244	137.114	Captured	Male	≤ 1	without vaccine	Tonsil	-	Serum	-	0.00175993	Serum	-	Serum	＜8
334	346-3	2018-11-24	Mitake	35.4244	137.114	Captured	Male	≤ 1	without vaccine	Tonsil	-	Serum	-	0.000494981	Serum	-	Serum	＜8
335	346-4	2018-11-24	Mitake	35.4244	137.114	Captured	Male	≤ 1	without vaccine	Tonsil	-	Serum	-	0.00560979	Serum	-	Serum	＜8
336	347	2018-11-24	Seki	35.5151	136.954	Captured	Male	≤ 1	without vaccine	Tonsil	-	Serum	-	-0.000659975	Serum	-	Serum	16
337	348	2018-11-26	Seki	35.5151	136.954	Captured	Male	≤ 1	without vaccine	Tonsil	-	Serum	-	0.000824969	Serum	-	Serum	16
338	349	2018-11-26	Seki	35.5122	136.988	Captured	Female	> 2	without vaccine	Tonsil	-	Serum	-	0.0053348	Serum	-	Serum	＜8
339	349-2	2018-11-26	Seki	35.5122	136.988	Captured	Female	≤ 1	without vaccine	Tonsil	-	Serum	-	0.00291489	Serum	-	Serum	＜8
340	349-3	2018-11-26	Seki	35.5122	136.988	Captured	Female	≤ 1	without vaccine	Tonsil	-	Serum	-	-0.00142995	Serum	-	Serum	8
341	350	2018-11-26	Seki	35.5122	136.988	Captured	Male	≤ 1	without vaccine	Tonsil	-	Serum	-	0.00109996	Serum	-	Serum	＜8
342	351	2018-11-26	Yamagata	35.5165	136.755	Captured	Female	≤ 1	without vaccine	Tonsil	-	Serum	-	0.000109996	Serum	-	Serum	＜8
343	352	2018-11-26	Mitake	ND	ND	Captured	Male	> 2	without vaccine	Tonsil	-	Serum	-	0.00159494	Serum	NT	Serum	＜8
344	353	2018-11-26	Gifu	35.5185	136.704	Captured	Male	≤ 1	without vaccine	Tonsil	-	Serum	-	-0.00318988	Serum	-	Serum	＜8
345	354	2018-11-26	Ibagawa	ND	ND	Captured	Male	≤ 1	without vaccine	Tonsil	-	Serum	-	-0.00109996	Serum	NT	Serum	＜8
346	356	2018-11-26	Yamagata	ND	ND	Captured	Male	≤ 1	without vaccine	Tonsil	-	Serum	-	0.000329988	Serum	NT	Serum	＜8
347	357	2018-11-26	Seki	35.6132	137.041	Captured	Female	≤ 1	without vaccine	Tonsil	-	Serum	-	-0.00307988	Serum	-	Serum	＜8
348	359	2018-11-27	Seki	35.5375	136.954	Captured	Female	≤ 1	without vaccine	Tonsil	-	Serum	-	-0.000571206	Serum	-	Serum	＜8
349	359-2	2018-11-27	Seki	35.5375	136.954	Captured	Female	≤ 1	without vaccine	Tonsil	-	Serum	-	-0.0091393	Serum	-	Serum	＜8
350	360	2018-11-27	Gifu	35.4925	136.721	Captured	Male	> 2	without vaccine	Tonsil	-	Serum	-	-0.00192133	Serum	-	Serum	＜8
351	361	2018-11-27	Yamagata	35.5466	136.758	Captured	Male	2	without vaccine	Tonsil	-	Serum	-	0.020148	Serum	-	Serum	＜8
352	362	2018-11-28	Mitake	35.4434	137.122	Captured	Male	> 2	without vaccine	Tonsil	-	Serum	-	0.000519278	Serum	-	Serum	＜8
353	363	2018-11-28	Kani	35.4071	137.085	Captured	Male	1	without vaccine	Tonsil	-	Serum	-	-0.000623134	Serum	-	Serum	＜8
354	364	2018-11-28	Seki	35.4703	136.898	Captured	Male	> 2	without vaccine	Tonsil	+	Serum	+	0.421498	Serum	29.7	Serum	＜8
355	365	2018-11-28	Gifu	ND	ND	Captured	Female	≤ 1	without vaccine	Tonsil	-	Serum	-	0.00649098	Serum	NT	Serum	＜8
356	367	2018-11-29	Seki	35.5042	136.939	Captured	Female	1	without vaccine	Tonsil	-	Serum	-	0.00192133	Serum	-	Serum	＜8
357	369	2018-11-30	Gifu	35.5198	136.692	Captured	Male	≤ 1	without vaccine	Tonsil	-	Serum	-	-5.19278e-05	Serum	-	Serum	＜8
358	370	2018-11-30	Minokamo	35.4856	137.034	Captured	Male	≤ 1	without vaccine	Tonsil	-	Serum	-	-0.0037388	Serum	-	Serum	＜8
359	371	2018-11-30	Kakamigahara	35.4306	136.925	Captured	Male	> 2	without vaccine	Tonsil	+	Serum	-	0.000519278	Serum	20	Serum	＜8
360	372	2018-11-30	Yamagata	35.5305	136.716	Captured	Female	≤ 1	without vaccine	Tonsil	-	Serum	-	-0.00763339	Serum	-	Serum	＜8
361	373	2018-11-30	Ibagawa	35.5292	136.589	Captured	Female	≤ 1	without vaccine	Tonsil	-	Serum	-	-0.00244061	Serum	-	Serum	＜8
362	374	2018-11-30	Seki	35.5151	136.954	Captured	Female	1	without vaccine	Tonsil	-	Serum	-	-0.00119434	Serum	-	Serum	＜8
363	375	2018-11-30	Seki	35.5301	136.988	Captured	Female	1	without vaccine	Tonsil	-	Serum	-	-0.00140205	Serum	-	Serum	＜8
364	375-2	2018-11-30	Seki	35.5301	136.988	Captured	Male	1	without vaccine	Tonsil	-	Serum	-	0.00420615	Serum	-	Serum	＜8
365	377	2018-12-01	Kani	35.4584	137.1	Captured	Male	≤ 1	without vaccine	Tonsil	-	Serum	-	-0.00218097	Serum	-	Serum	＜8
366	378	2018-12-01	Yamagata	35.5677	136.695	Captured	Female	≤ 1	without vaccine	Tonsil	-	Serum	-	-0.00275217	Serum	-	Serum	＜8
367	379	2018-12-03	Yaotsu	35.5034	137.146	Captured	Male	> 2	without vaccine	Tonsil	+	Serum	-	-0.00192133	Serum	-	Serum	＜8
368	380	2018-12-03	Yaotsu	35.4538	137.081	Captured	Male	≤ 1	without vaccine	Tonsil	-	Serum	-	-0.00342724	Serum	-	Serum	16
369	383	2018-12-03	Kawabe	35.5292	137.092	Captured	Female	≤ 1	without vaccine	Tonsil	-	Serum	-	-0.00701026	Serum	-	Serum	＜8
370	383-2	2018-12-03	Kawabe	35.5292	137.092	Captured	Female	≤ 1	without vaccine	Tonsil	-	Serum	-	-0.00617941	Serum	-	Serum	＜8
371	383-3	2018-12-03	Kawabe	35.5292	137.092	Captured	Female	≤ 1	without vaccine	Tonsil	-	Serum	-	-0.00524471	Serum	-	Serum	＜8
372	384	2018-12-04	Kani	35.4069	136.993	Captured	Male	2	without vaccine	Tonsil	+	Serum	-	-0.00540049	Serum	21.7	Serum	＜8
373	385	2018-12-04	Kakamigahara	35.4219	136.915	Captured	Male	> 2	without vaccine	Tonsil	+	Serum	-	-0.00166169	Serum	22	Serum	＜8
374	385-2	2018-12-04	Kakamigahara	35.4219	136.915	Captured	Male	> 2	without vaccine	Tonsil	+	Serum	+	1.49163	Serum	-	Serum	1024
375	386	2018-12-05	Yaotsu	35.4538	137.081	Captured	Male	> 2	without vaccine	Tonsil	-	Serum	-	-0.0069064	Serum	-	Serum	8
376	387	2018-12-05	Gifu	35.5251	136.823	Captured	Male	≤ 1	without vaccine	Tonsil	-	Serum	-	-0.00540049	Serum	-	Serum	＜8
377	388	2018-12-05	Kawabe	35.5292	137.092	Captured	Female	≤ 1	without vaccine	Tonsil	-	Serum	-	-0.00431001	Serum	-	Serum	＜8
378	388-2	2018-12-05	Kawabe	35.5292	137.092	Captured	Male	≤ 1	without vaccine	Tonsil	-	Serum	-	-0.000571206	Serum	-	Serum	＜8
379	389	2018-12-05	Mino	35.5314	136.92	Captured	Female	≤ 1	without vaccine	Tonsil	-	Serum	-	-0.00218097	Serum	-	Serum	＜8
380	390	2018-12-06	Motosu	35.5382	136.654	Captured	Female	≤ 1	without vaccine	Tonsil	-	Serum	-	-0.00643905	Serum	-	Serum	＜8
381	391	2018-12-06	Seki	35.5151	136.954	Captured	Female	≤ 1	without vaccine	Tonsil	-	Serum	-	-0.00493314	Serum	-	Serum	＜8
382	392	2018-12-06	Kani	35.4071	137.085	Captured	Male	1	without vaccine	Tonsil	+	Serum	-	-0.000830845	Serum	-	Serum	＜8
383	393	2018-12-06	Gifu	35.5056	136.741	Captured	Female	1	without vaccine	Tonsil	-	Serum	-	-0.00119434	Serum	-	Serum	＜8
384	394	2018-12-06	Gifu	35.4937	136.747	Captured	Female	≤ 1	without vaccine	Tonsil	+	Serum	-	-0.00623134	Serum	23	Serum	＜8
385	395	2018-12-06	Sakahogi	35.4273	136.978	Captured	Female	≤ 1	without vaccine	Tonsil	+	Serum	+	0.719772	Serum	27.8	Serum	16
386	396	2018-12-06	Kawabe	35.4976	137.102	Captured	Female	≤ 1	without vaccine	Tonsil	-	Serum	-	-0.000363495	Serum	-	Serum	＜8
387	398	2018-12-07	Seki	35.4586	136.899	Captured	Female	> 2	without vaccine	Tonsil	+	Serum	-	0.0153187	Serum	21.1	Serum	＜8
388	402	2018-12-10	Minokamo	ND	ND	Captured	Male	≤ 1	without vaccine	Tonsil	-	Serum	-	-0.00327145	Serum	NT	Serum	＜8
389	405	2018-12-10	Gifu	ND	ND	Captured	Male	≤ 1	without vaccine	Tonsil	-	Serum	-	-0.0046735	Serum	NT	Serum	8
390	406	2018-12-10	Minokamo	35.4758	137.017	Captured	Female	≤ 1	without vaccine	Tonsil	-	Serum	-	-0.000997539	Serum	-	Serum	＜8
391	406-2	2018-12-10	Minokamo	ND	ND	Captured	Male	≤ 1	without vaccine	Tonsil	-	Serum	-	-0.00106404	Serum	NT	Serum	＜8
392	407	2018-12-10	Kani	ND	ND	Captured	Female	1	without vaccine	Tonsil	-	Serum	-	-0.000266011	Serum	NT	Serum	＜8
393	408	2018-12-10	Gifu	35.4719	136.718	Captured	Female	≤ 1	without vaccine	Tonsil	-	Serum	-	0.00199508	Serum	-	Serum	＜8
394	409	2018-12-10	Mino	35.5314	136.92	Captured	Female	≤ 1	without vaccine	Tonsil	-	Serum	-	-0.0050542	Serum	-	Serum	＜8
395	410	2018-12-10	Motosu	35.5591	136.675	Captured	Male	2	without vaccine	Tonsil	-	Serum	-	0.000798032	Serum	-	Serum	＜8
396	411	2018-12-11	Tomika	35.4947	136.968	Captured	Male	≤ 1	without vaccine	Tonsil	-	Serum	-	-0.000465518	Serum	-	Serum	＜8
397	414	2018-12-12	Gifu	35.5039	136.707	Captured	Female	> 2	without vaccine	Tonsil	-	Serum	-	0.0024606	Serum	-	Serum	＜8
398	414-2	2018-12-12	Gifu	35.5039	136.707	Captured	Male	≤ 1	without vaccine	Tonsil	-	Serum	-	-0.00139656	Serum	-	Serum	＜8
399	415	2018-12-12	Motosu	35.5591	136.675	Captured	Female	1	without vaccine	Tonsil	-	Serum	-	0.00232759	Serum	-	Serum	＜8
400	416	2018-12-12	Motosu	35.5674	136.639	Captured	Female	≤ 1	without vaccine	Tonsil	-	Serum	-	-0.000465518	Serum	-	Serum	＜8
401	417	2018-12-12	Yamagata	35.5305	136.716	Captured	Female	≤ 1	without vaccine	Tonsil	-	Serum	-	-0.000997539	Serum	-	Serum	＜8
402	418	2018-12-13	Motosu	35.528	136.666	Captured	Male	≤ 1	without vaccine	Tonsil	-	Serum	-	-0.00312562	Serum	-	Serum	＜8
403	420	2018-12-13	Minokamo	35.4856	137.034	Captured	Female	2	without vaccine	Tonsil	-	Serum	-	-0.00126355	Serum	-	Serum	＜8
404	421	2018-12-13	Nakatsugawa	35.5397	137.425	Death	Male	> 2	without vaccine	Tonsil	-	Serum	-	-0.00704928	Serum	-	Serum	＜8
405	422-2	2018-12-14	Seki	35.5122	136.988	Captured	Male	2	without vaccine	Tonsil	-	Serum	-	0.00104815	Serum	-	Serum	＜8
406	423	2018-12-14	Hichiso	35.5751	137.146	Captured	Male	≤ 1	without vaccine	Tonsil	-	Serum	-	0.00255486	Serum	-	Serum	＜8
407	424	2018-12-14	Gifu	ND	ND	Captured	Male	> 2	without vaccine	Tonsil	-	Serum	-	0.0133639	Serum	NT	Serum	8
408	425	2018-12-14	Sakahogi	35.4273	136.978	Captured	Female	1	without vaccine	Tonsil	+	Serum	+	0.126499	Serum	28.8	Serum	＜8
409	428	2018-12-14	Mino	35.5627	136.92	Captured	Male	≤ 1	without vaccine	Tonsil	-	Serum	-	0.00288241	Serum	-	Serum	＜8
410	429	2018-12-15	Mino	35.5491	136.93	Captured	Female	2	without vaccine	Tonsil	-	Serum	-	0.00537177	Serum	-	Serum	＜8
411	430	2018-12-15	Motosu	ND	ND	Captured	Female	≤ 1	without vaccine	Tonsil	-	Serum	-	0.00609237	Serum	NT	Serum	＜8
412	430-2	2018-12-15	Motosu	35.492	136.685	Captured	Female	≤ 1	without vaccine	Tonsil	-	Serum	-	0.00583033	Serum	-	Serum	＜8
413	431	2018-12-15	Minokamo	35.4856	137.034	Captured	Male	> 2	without vaccine	Tonsil	+	Serum	-	0.00111366	Serum	23	Serum	＜8
414	432	2018-12-15	Hichiso	35.5853	137.088	Captured	Female	2	without vaccine	Tonsil	-	Serum	-	0.00216181	Serum	-	Serum	＜8
415	433	2018-12-17	Mitake	ND	ND	Captured	Male	2	without vaccine	Tonsil	-	Serum	-	0.000131019	Serum	NT	Serum	＜8
416	433-2	2018-12-17	Mitake	ND	ND	Captured	Female	2	without vaccine	Tonsil	-	Serum	-	0.0123813	Serum	NT	Serum	＜8
417	434	2018-12-17	Tajimi	35.3785	137.061	Captured	Male	> 2	without vaccine	Tonsil	-	Serum	-	0.0199803	Serum	-	Serum	＜8
418	436	2018-12-17	Mino	35.5491	136.93	Captured	Male	≤ 1	without vaccine	Tonsil	-	Serum	-	-6.55093e-05	Serum	-	Serum	＜8
419	438	2018-12-17	Gifu	35.5039	136.707	Captured	Male	1	without vaccine	Tonsil	-	Serum	-	0.000262037	Serum	-	Serum	＜8
420	439	2018-12-18	Seki	35.6132	137.041	Captured	Female	> 2	without vaccine	Tonsil	-	Serum	-	-0.00170324	Serum	-	Serum	＜8
421	440	2018-12-18	Kani	ND	ND	Captured	Female	2	without vaccine	Tonsil	+	Serum	-	0.00425811	Serum	NT	Serum	＜8
422	441	2018-12-18	Kani	35.4075	137.122	Captured	Female	≤ 1	without vaccine	Tonsil	-	Serum	-	-0.00235834	Serum	-	Serum	＜8
423	442	2018-12-18	Minokamo	35.4805	137.007	Captured	Male	> 2	without vaccine	Tonsil	-	Serum	-	0.00373403	Serum	-	Serum	＜8
424	443	2018-12-19	Seki	35.4999	136.93	Captured	Female	≤ 1	without vaccine	Tonsil	-	Serum	-	-0.000851621	Serum	-	Serum	＜8
425	445	2018-12-19	Kani	35.4075	137.122	Captured	Male	> 2	without vaccine	Tonsil	-	Serum	-	0.0136259	Serum	-	Serum	＜8
426	446	2018-12-19	Mitake	35.4244	137.114	Captured	Male	> 2	without vaccine	Tonsil	-	Serum	-	0.00288241	Serum	-	Serum	＜8
427	447	2018-12-20	Minokamo	ND	ND	Death	Male	> 2	without vaccine	Tonsil	-	Serum	-	-0.00104815	Serum	NT	Serum	8
428	448	2018-12-20	Gifu	35.4925	136.721	Captured	Female	1	without vaccine	Tonsil	-	Serum	-	-0.00465116	Serum	-	Serum	＜8
429	449	2018-12-20	Minokamo	35.5323	137.049	Captured	Male	2	without vaccine	Tonsil	-	Serum	-	0.00583033	Serum	-	Serum	＜8
430	450	2018-12-20	Motosu	35.492	136.685	Captured	Female	≤ 1	without vaccine	Tonsil	-	Serum	-	-0.00150671	Serum	-	Serum	＜8
431	451	2018-12-21	Ibagawa	35.6229	136.359	Captured	Male	2	without vaccine	Tonsil	-	Serum	-	0.00176875	Serum	-	Serum	＜8
432	452	2018-12-21	Minokamo	35.4856	137.034	Captured	Male	≤ 1	without vaccine	Tonsil	-	Serum	-	-4.54562e-18	Serum	-	Serum	＜8
433	452-2	2018-12-21	Minokamo	ND	ND	Captured	Female	≤ 1	without vaccine	Tonsil	-	Serum	-	6.55093e-05	Serum	NT	Serum	＜8
434	453	2018-12-21	Kawabe	35.4883	137.066	Captured	Female	> 2	without vaccine	Tonsil	-	Serum	-	0.00327547	Serum	-	Serum	＜8
435	454	2018-12-21	Gifu	35.4874	136.76	Captured	Male	≤ 1	without vaccine	Tonsil	+	Serum	-	0.00111366	Serum	22.1	Serum	＜8
436	455	2018-12-21	Gifu	35.4925	136.721	Captured	Male	> 2	without vaccine	Tonsil	-	Serum	-	0.0246315	Serum	-	Serum	＜8
437	457	2018-12-24	Yaotsu	35.5263	137.229	Captured	Female	1	without vaccine	Tonsil	-	Serum	-	-0.00550278	Serum	-	Serum	8
438	458	2018-12-24	Kawabe	35.4976	137.102	Captured	Female	> 2	without vaccine	Tonsil	+	Serum	-	0.0062889	Serum	30.2	Serum	＜8
439	459	2018-12-24	Mitake	35.434	137.141	Captured	Male	≤ 1	without vaccine	Tonsil	-	Serum	-	-0.00176875	Serum	-	Serum	＜8
440	461	2018-12-24	Yamagata	35.5466	136.758	Captured	Male	> 2	without vaccine	Tonsil	-	Serum	-	0.0056338	Serum	-	Serum	＜8
441	463	2018-12-25	Minokamo	35.4805	137.007	Captured	Male	2	without vaccine	Tonsil	-	Serum	-	-0.000720603	Serum	-	Serum	＜8
442	463-2	2018-12-25	Minokamo	35.4805	137.007	Captured	Male	1	without vaccine	Tonsil	-	Serum	-	0.00111366	Serum	-	Serum	8
443	464	2018-12-25	Tajimi	35.3488	137.085	Captured	Male	> 2	without vaccine	Tonsil	-	Serum	-	0.00268588	Serum	-	Serum	＜8
444	466	2018-12-25	Yamagata	35.498	136.794	Captured	Male	> 2	without vaccine	Tonsil	+	Serum	-	0.00943334	Serum	20.13	Serum	＜8
445	467	2018-12-25	Minokamo	35.4856	137.034	Captured	Female	≤ 1	without vaccine	Tonsil	-	Serum	-	-0.000655093	Serum	-	Serum	＜8
446	467-2	2018-12-25	Minokamo	35.4856	137.034	Captured	Female	≤ 1	without vaccine	Tonsil	-	Serum	-	0.000262037	Serum	-	Serum	＜8
447	468	2018-12-26	Sakahogi	35.4277	136.959	Captured	Female	1	without vaccine	Tonsil	+	Serum	-	0.013757	Serum	25	Serum	＜8
448	469	2018-12-26	Kani	35.4069	136.993	Captured	Male	≤ 1	without vaccine	Tonsil	+	Serum	-	0.00432362	Serum	22.1	Serum	＜8
449	470	2018-12-26	Kawabe	35.4998	137.051	Captured	Male	≤ 1	without vaccine	Tonsil	-	Serum	-	-0.00401079	Serum	-	Serum	＜8
450	470-2	2018-12-26	Kawabe	35.4998	137.051	Captured	Male	≤ 1	without vaccine	Tonsil	-	Serum	-	-0.00567042	Serum	-	Serum	＜8
451	471	2018-12-26	Yamagata	35.5644	136.703	Captured	Male	≤ 1	without vaccine	Tonsil	-	Serum	-	-0.00331927	Serum	-	Serum	＜8
452	472	2018-12-27	Tajimi	35.3506	137.053	Captured	Male	1	without vaccine	Tonsil	-	Serum	-	-0.00373418	Serum	-	Serum	＜8
453	474	2018-12-27	Motosu	35.5591	136.675	Captured	Female	≤ 1	without vaccine	Tonsil	-	Serum	-	-0.00795242	Serum	-	Serum	＜8
454	475	2018-12-27	Seki	35.5151	136.954	Captured	Female	> 2	without vaccine	Tonsil	-	Serum	-	-0.00532467	Serum	-	Serum	＜8
455	476	2018-12-28	Yaotsu	35.4855	137.09	Captured	Male	≤ 1	without vaccine	Tonsil	+	Serum	-	-0.000484061	Serum	19.13	Serum	＜8
456	477	2018-12-28	Kani	35.4075	137.122	Captured	Female	> 2	without vaccine	Tonsil	-	Serum	-	-0.00933545	Serum	37	Serum	＜8
457	478	2018-12-28	Gifu	35.5185	136.704	Captured	Female	> 2	without vaccine	Tonsil	-	Serum	-	-0.00961206	Serum	-	Serum	＜8
458	479	2018-12-28	Minokamo	35.4805	137.007	Captured	Female	> 2	without vaccine	Tonsil	-	Serum	-	-0.00919715	Serum	-	Serum	＜8
459	480	2018-12-28	Mino	35.5314	136.92	Captured	Male	1	without vaccine	Tonsil	-	Serum	-	-0.00560127	Serum	-	Serum	＜8
460	481	2018-12-29	Tomika	ND	ND	Captured	Male	> 2	without vaccine	Tonsil	-	Serum	-	-0.00815988	Serum	NT	Serum	＜8
461	482	2018-12-30	Gifu	35.5204	136.822	Captured	Female	≤ 1	without vaccine	Tonsil	-	Serum	-	-0.00677685	Serum	-	Serum	＜8
462	484	2019-01-03	Seki	ND	ND	Captured	Male	≤ 1	without vaccine	Tonsil	+	Serum	±	0.0772422	Serum	NT	Serum	＜8
463	486	2019-01-03	Hichiso	35.5751	137.146	Captured	Female	≤ 1	without vaccine	Tonsil	-	Serum	-	-0.00857479	Serum	-	Serum	＜8
464	487	2019-01-03	Tomika	35.5	136.985	Captured	Female	2	without vaccine	Tonsil	-	Serum	-	-0.00103727	Serum	-	Serum	＜8
465	488	2019-01-03	Kani	35.4075	137.122	Captured	Male	2	without vaccine	Tonsil	-	Serum	-	-0.00822903	Serum	-	Serum	＜8
466	489	2019-01-03	Minokamo	35.4805	137.007	Captured	Female	1	without vaccine	Tonsil	-	Serum	-	-0.0067077	Serum	-	Serum	＜8
467	495	2019-01-04	Seki	35.5151	136.954	Captured	Female	2	without vaccine	Tonsil	-	Serum	-	-0.00414909	Serum	-	Serum	16
468	496	2019-01-04	Minokamo	35.5323	137.049	Captured	Male	> 2	without vaccine	Tonsil	-	Serum	-	-0.00636194	Serum	-	Serum	＜8
469	497	2019-01-04	Yamagata	35.5165	136.755	Captured	Male	≤ 1	without vaccine	Tonsil	-	Serum	-	-0.0168038	Serum	-	Serum	＜8
470	498	2019-01-05	Minokamo	35.4805	137.007	Captured	Female	> 2	without vaccine	Tonsil	-	Serum	-	-0.006846	Serum	-	Serum	＜8
471	499	2019-01-05	Kakamigahara	35.4219	136.915	Death	Female	> 2	without vaccine	Tonsil	+	Serum	-	-0.00705345	Serum	24.01	Serum	＜8
472	500	2019-01-07	Minokamo	ND	ND	Captured	Male	≤ 1	without vaccine	Tonsil	-	Serum	-	-0.00359588	Serum	NT	Serum	＜8
473	501	2019-01-07	Toki	35.3253	137.18	Death	Female	> 2	without vaccine	Tonsil	-	Serum	-	-0.0101653	Serum	-	Serum	＜8
474	502	2019-01-07	Minokamo	35.5323	137.049	Captured	Male	> 2	without vaccine	Tonsil	-	Serum	-	0.00995782	Serum	-	Serum	＜8
475	503	2019-01-07	Gifu	35.5148	136.721	Captured	Male	> 2	without vaccine	Spleen & kidney	-	Serum	-	-0.00726091	Serum	-	Serum	＜8
476	504	2019-01-07	Yamagata	35.5677	136.695	Captured	Female	≤ 1	without vaccine	Tonsil	-	Serum	-	-0.00193624	Serum	-	Serum	＜8
477	505	2019-01-07	Kawabe	35.4883	137.066	Captured	Male	≤ 1	without vaccine	Tonsil	-	Serum	-	-0.00753751	Serum	-	Serum	8
478	506	2019-01-08	Motosu	35.528	136.666	Captured	Female	≤ 1	without vaccine	Tonsil	-	Serum	-	-0.00905885	Serum	-	Serum	16
479	507	2019-01-08	Yaotsu	35.5263	137.229	Captured	Female	2	without vaccine	Tonsil	-	Serum	-	-0.00504806	Serum	-	Serum	＜8
480	508	2019-01-08	Sakahogi	35.4408	136.978	Captured	Female	1	without vaccine	Tonsil	+	Serum	+	1.165	Serum	-	Serum	≧4096
481	509	2019-01-08	Gifu	35.5185	136.704	Captured	Male	> 2	without vaccine	Tonsil	-	Serum	-	0.0325012	Serum	37.2	Serum	＜8
482	510	2019-01-08	Gifu	35.5185	136.704	Captured	Female	> 2	without vaccine	Tonsil	-	Serum	-	0.0138303	Serum	-	Serum	＜8
483	511	2019-01-08	Tajimi	35.3015	137.09	Captured	Male	1	without vaccine	Tonsil	-	Serum	-	-0.00594703	Serum	-	Serum	＜8
484	512	2019-01-08	Gifu	ND	ND	Captured	Female	≤ 1	without vaccine	Tonsil	-	Serum	-	-0.0118249	Serum	NT	Serum	＜8
485	513	2019-01-09	Mino	35.5406	136.938	Captured	Female	2	without vaccine	Tonsil	-	Serum	-	-0.00753751	Serum	-	Serum	＜8
486	514	2019-01-09	Yamagata	35.5165	136.755	Captured	Female	≤ 1	without vaccine	Tonsil	-	Serum	-	0.0416381	Serum	-	Serum	＜8
487	515	2019-01-10	Gifu	35.5204	136.822	Captured	Female	1	without vaccine	Tonsil	-	Serum	-	-0.0240546	Serum	-	Serum	＜8
488	516	2019-01-10	Minokamo	35.4805	137.007	Captured	Female	> 2	without vaccine	Tonsil	-	Serum	-	-0.000326829	Serum	-	Serum	＜8
489	517	2019-01-10	Kani	35.4075	137.122	Captured	Female	> 2	without vaccine	Tonsil	-	Serum	-	0.000915122	Serum	-	Serum	＜8
490	518	2019-01-10	Kani	35.4584	137.1	Captured	Female	≤ 1	without vaccine	Tonsil	-	Serum	-	-0.00405268	Serum	-	Serum	＜8
491	525	2019-01-12	Kani	35.4075	137.122	Captured	Male	> 2	without vaccine	Tonsil	-	Serum	-	-0.00738635	Serum	-	Serum	＜8
492	526	2019-01-12	Yamagata	35.5291	136.803	Captured	Female	≤ 1	without vaccine	Tonsil	-	Serum	-	0.00366049	Serum	37	Serum	＜8
493	528	2019-01-13	Gifu	35.5251	136.823	Captured	Female	≤ 1	without vaccine	Tonsil	-	Serum	-	-0.00614439	Serum	37	Serum	＜8
494	529	2019-01-13	Yamagata	35.563	136.779	Captured	Female	1	without vaccine	Tonsil	-	Serum	-	-0.0102624	Serum	-	Serum	＜8
495	530	2019-01-13	Gifu	35.5039	136.707	Captured	Female	≤ 1	without vaccine	Tonsil	-	Serum	-	0.000392195	Serum	-	Serum	＜8
496	531	2019-01-13	Motosu	35.506	136.684	Captured	Female	1	without vaccine	Tonsil	-	Serum	-	0.00117659	Serum	-	Serum	＜8
497	532	2019-01-14	Yaotsu	35.4656	137.131	Captured	Male	≤ 1	without vaccine	Tonsil	-	Serum	-	-0.00194112	Serum	-	Serum	＜8
498	533	2019-01-14	Seki	35.5151	136.954	Captured	Female	1	without vaccine	Tonsil	-	Serum	-	-0.00194112	Serum	-	Serum	＜8
499	534	2019-01-14	Seki	35.6132	137.041	Captured	Male	> 2	without vaccine	Tonsil	-	Serum	-	-0.00582336	Serum	-	Serum	＜8
500	535	2019-01-14	Yamagata	35.5466	136.758	Captured	Female	1	without vaccine	Tonsil	-	Serum	-	0.00129408	Serum	-	Serum	＜8
501	538	2019-01-15	Gifu	35.5039	136.707	Captured	Female	1	without vaccine	Tonsil	+	Serum	-	0.00194112	Serum	-	Serum	＜8
502	539	2019-01-15	Tajimi	35.3506	137.053	Captured	Male	2	without vaccine	Tonsil	+	Serum	-	-0.00064704	Serum	-	Serum	＜8
503	540	2019-01-15	Yamagata	35.5466	136.758	Captured	Female	≤ 1	without vaccine	Tonsil	-	Serum	-	0.00194112	Serum	-	Serum	＜8
504	542	2019-01-15	Gifu	ND	ND	Captured	Female	> 2	without vaccine	Tonsil	+	Serum	-	-0.0032352	Serum	NT	Serum	＜8
505	543	2019-01-16	Yaotsu	35.5034	137.146	Captured	Male	1	without vaccine	Tonsil	-	Serum	-	-0.00388224	Serum	-	Serum	＜8
506	544	2019-01-16	Tajimi	35.3176	137.075	Captured	Male	1	without vaccine	Tonsil	-	Serum	-	0.00194112	Serum	-	Serum	＜8
507	545	2019-01-16	Yamagata	35.5466	136.758	Captured	Male	> 2	without vaccine	Tonsil	-	Serum	-	-0.00129408	Serum	-	Serum	＜8
508	547	2019-01-17	Seki	35.5151	136.926	Captured	Male	1	without vaccine	Tonsil	-	Serum	-	0.00064704	Serum	-	Serum	＜8
509	548	2019-01-17	Gifu	35.4925	136.721	Captured	Female	1	without vaccine	Tonsil	-	Serum	-	0.00258816	Serum	-	Serum	＜8
510	549	2019-01-17	Shirakawa	35.5813	137.192	Death	Female	≤ 1	without vaccine	Tonsil	-	Serum	-	-0.00582336	Serum	-	Serum	＜8
511	550	2019-01-17	Yamagata	35.61	136.7	Captured	Female	1	without vaccine	Tonsil	-	Serum	-	0.00064704	Serum	-	Serum	＜8
512	552	2019-01-17	Kani	35.4075	137.122	Captured	Male	> 2	without vaccine	Tonsil	-	Serum	-	-0.00905856	Serum	-	Serum	＜8
513	557	2019-01-21	Yamagata	ND	ND	Death	Female	≤ 1	without vaccine	Tonsil	+	Serum	-	-0.00064704	Serum	NT	Serum	8
514	558	2019-01-21	Tomika	35.4994	136.959	Captured	Female	> 2	without vaccine	Tonsil	-	Serum	-	0.00194112	Serum	-	Serum	8
515	560	2019-01-21	Kani	35.4069	136.993	Captured	Male	> 2	without vaccine	Tonsil	+	Serum	-	0.049175	Serum	23.1	Serum	＜8
516	561	2019-01-22	Minokamo	35.4805	137.007	Captured	Female	> 2	without vaccine	Tonsil	-	Serum	-	0.00258816	Serum	-	Serum	＜8
517	564	2019-01-22	Yaotsu	35.5205	137.185	Captured	Male	1	without vaccine	Tonsil	-	Serum	-	-0.0103526	Serum	-	Serum	＜8
518	565	2019-01-22	Tajimi	35.3488	137.085	Captured	Female	> 2	without vaccine	Tonsil	-	Serum	-	-0.00194112	Serum	-	Serum	＜8
519	566	2019-01-22	Mino	35.5515	136.859	Captured	Female	> 2	without vaccine	Tonsil	-	Serum	-	0	Serum	-	Serum	＜8
520	567	2019-01-22	Gifu	35.5204	136.822	Captured	Male	> 2	without vaccine	Tonsil	-	Serum	-	-0.00194112	Serum	-	Serum	＜8
521	568	2019-01-22	Gifu	35.4837	136.712	Captured	Female	> 2	without vaccine	Tonsil	-	Serum	-	-0.0032352	Serum	-	Serum	＜8
522	569	2019-01-23	Yamagata	35.5942	136.779	Captured	Female	≤ 1	without vaccine	Tonsil	-	Serum	-	-4.48974e-18	Serum	-	Serum	＜8
523	570	2019-01-23	Yamagata	35.5466	136.758	Captured	Female	> 2	without vaccine	Tonsil	-	Serum	-	0.00129408	Serum	-	Serum	＜8
524	571	2019-01-24	Minokamo	35.5323	137.049	Captured	Female	> 2	without vaccine	Tonsil	-	Serum	-	0.00711744	Serum	-	Serum	＜8
525	572	2019-01-24	Minokamo	35.4856	137.034	Captured	Male	> 2	without vaccine	Tonsil	+	Serum	+	0.703979	Serum	28.7	Serum	16
526	573	2019-01-25	Seki	35.5151	136.954	Captured	Female	≤ 1	without vaccine	Tonsil	-	Serum	-	0.00129408	Serum	-	Serum	＜8
527	575	2019-01-25	Yaotsu	35.4773	137.14	Captured	Female	> 2	without vaccine	Tonsil	-	Serum	-	-0.00905856	Serum	-	Serum	＜8
528	576	2019-01-25	Gifu	35.4262	136.803	Captured	Male	1	without vaccine	Tonsil	+	Serum	+	0.854093	Serum	-	Serum	512
529	577	2019-01-25	Gifu	35.4313	136.788	Captured	Female	1	without vaccine	Tonsil	+	Serum	-	0.0097056	Serum	23.1	Serum	＜8
530	581	2019-01-28	Yamagata	35.5477	136.763	Captured	Male	≤ 1	without vaccine	Tonsil	-	Serum	-	0.00517632	Serum	-	Serum	＜8
531	585	2019-01-31	Kawabe	35.5206	137.073	Captured	Female	2	without vaccine	Tonsil	-	Serum	+	1.03073	Serum	34.96	Serum	512
532	587	2019-01-31	Yaotsu	35.5205	137.185	Captured	Male	> 2	without vaccine	Tonsil	+	Serum	-	0.00776448	Serum	-	Serum	＜8
533	588	2019-01-31	Yamagata	35.5466	136.758	Captured	Male	> 2	without vaccine	Tonsil	-	Serum	-	-0.0032352	Serum	-	Serum	＜8
534	589	2019-01-31	Yamagata	35.5466	136.758	Captured	Male	≤ 1	without vaccine	Tonsil	-	Serum	-	0.0064704	Serum	-	Serum	＜8
535	590	2019-01-31	Kani	35.398	137.095	Death	Male	2	without vaccine	Tonsil	-	Serum	-	-0.0129408	Serum	-	Serum	8
536	591	2019-02-01	Seki	35.5123	136.866	Captured	Female	> 2	without vaccine	Tonsil	-	Serum	-	-0.0232934	Serum	-	Serum	＜8
537	592	2019-02-01	Yamagata	35.5466	136.758	Captured	Female	≤ 1	without vaccine	Tonsil	-	Serum	-	0	Serum	-	Serum	＜8
538	593	2019-02-01	Yamagata	35.5291	136.803	Captured	Male	1	without vaccine	Tonsil	-	Serum	-	-0.00566038	Serum	-	Serum	＜8
539	594	2019-02-04	Yamagata	35.5165	136.755	Captured	Male	> 2	without vaccine	Tonsil	+	Serum	+	0.869811	Serum	36.8	Serum	16
540	596	2019-02-04	Gifu	35.5204	136.822	Captured	Female	1	without vaccine	Tonsil	-	Serum	-	-0.00628931	Serum	-	Serum	＜8
541	600	2019-02-04	Yamagata	35.5466	136.758	Captured	Female	2	without vaccine	Tonsil	+	Serum	-	-0.00251572	Serum	-	Serum	＜8
542	601	2019-02-04	Yamagata	35.5466	136.758	Captured	Male	≤ 1	without vaccine	Tonsil	-	Serum	-	0.00188679	Serum	-	Serum	＜8
543	602	2019-02-04	Gifu	35.4153	136.789	Captured	Male	2	without vaccine	Tonsil	+	Serum	+	0.907547	Serum	-	Serum	128
544	603	2019-02-05	Kawabe	35.5292	137.092	Captured	Male	> 2	without vaccine	Tonsil	+	Serum	+	0.479874	Serum	-	Serum	32
545	605	2019-02-05	Kawabe	35.5206	137.073	Captured	Female	1	without vaccine	Tonsil	+	Serum	-	-0.00125786	Serum	30.7	Serum	＜8
546	606	2019-02-05	Minokamo	35.4856	137.034	Captured	Male	≤ 1	without vaccine	Tonsil	+	Serum	+	0.366038	Serum	26.54	Serum	＜8
547	607	2019-02-05	Kani	35.3837	137.106	Captured	Male	1	without vaccine	Tonsil	+	Serum	-	0.00628931	Serum	-	Serum	＜8
548	608	2019-02-05	Yamagata	35.5466	136.758	Captured	Female	> 2	without vaccine	Tonsil	-	Serum	-	-0.00440252	Serum	-	Serum	＜8
549	610	2019-02-06	Gifu	35.4719	136.718	Captured	Male	2	without vaccine	Tonsil	+	Serum	-	-0.00377358	Serum	36	Serum	＜8
550	611	2019-02-06	Kani	35.4075	137.122	Captured	Female	1	without vaccine	Tonsil	+	Serum	±	0.0528302	Serum	25.7	Serum	＜8
551	612	2019-02-06	Seki	35.4481	136.905	Captured	Female	> 2	without vaccine	Tonsil	+	Serum	-	0.0201258	Serum	23.1	Serum	＜8
552	613	2019-02-07	Motosu	35.5591	136.675	Captured	Male	≤ 1	without vaccine	Tonsil	-	Serum	-	-0.0104094	Serum	-	Serum	＜8
553	614	2019-02-07	Yamagata	35.5711	136.762	Captured	Male	≤ 1	without vaccine	Tonsil	+	Serum	-	0.00485774	Serum	-	Serum	＜8
554	615	2019-02-07	Yamagata	35.563	136.779	Captured	Female	1	without vaccine	Tonsil	+	Serum	-	-0.00346981	Serum	25	Serum	＜8
555	619	2019-02-08	Seki	35.5151	136.954	Captured	Male	> 2	without vaccine	Tonsil	+	Serum	+	1.12838	Serum	-	Serum	1024
556	620	2019-02-08	Gifu	35.4925	136.721	Captured	Male	2	without vaccine	Tonsil	-	Serum	-	-0.000693963	Serum	-	Serum	＜8
557	621	2019-02-08	Seki	35.5301	136.988	Captured	Male	> 2	without vaccine	Tonsil	+	Serum	-	-0.00485774	Serum	35.1	Serum	＜8
558	622	2019-02-08	Yamagata	35.5466	136.758	Captured	Male	2	without vaccine	Tonsil	-	Serum	-	0.00138793	Serum	-	Serum	＜8
559	629	2019-02-12	Tomika	35.5	136.985	Captured	Female	1	without vaccine	Tonsil	-	Serum	-	-0.0104094	Serum	-	Serum	＜8
560	634	2019-02-12	Seki	35.5104	136.908	Captured	Female	> 2	without vaccine	Tonsil	-	Serum	-	-0.00346981	Serum	-	Serum	＜8
561	636	2019-02-12	Minokamo	35.514	137.012	Captured	Male	> 2	without vaccine	Tonsil	+	Serum	+	0.870229	Serum	32.2	Serum	256
562	637	2019-02-12	Minokamo	35.514	137.012	Captured	Male	1	without vaccine	Tonsil	+	Serum	-	0.00763359	Serum	23.5	Serum	＜8
563	638	2019-02-12	Mino	35.5533	136.949	Captured	Male	≤ 1	without vaccine	Tonsil	-	Serum	-	-0.00277585	Serum	38	Serum	8
564	639	2019-02-12	Yamagata	35.5462	136.712	Captured	Male	> 2	without vaccine	Tonsil	+	Serum	-	0.03678	Serum	24.5	Serum	＜8
565	640	2019-02-12	Yamagata	35.5168	136.801	Captured	Female	1	without vaccine	Tonsil	-	Serum	-	-0.00971548	Serum	36.4	Serum	＜8
566	643	2019-02-13	Tomika	35.4947	136.968	Captured	Male	> 2	without vaccine	Tonsil	+	Serum	-	-0.00763359	Serum	-	Serum	＜8
567	644	2019-02-13	Gifu	ND	ND	Captured	Female	> 2	without vaccine	Tonsil	-	Serum	-	-0.00485774	Serum	NT	Serum	＜8
568	649	2019-02-14	Gifu	35.4262	136.803	Captured	Male	> 2	without vaccine	Tonsil	+	Serum	-	0.00138793	Serum	24	Serum	＜8
569	650	2019-02-14	Yaotsu	35.4656	137.131	Captured	Male	≤ 1	without vaccine	Tonsil	+	Serum	-	-0.00346981	Serum	-	Serum	＜8
570	653	2019-02-15	Kani	35.3926	137.134	Captured	Male	1	without vaccine	Tonsil	+	Serum	-	0.0423317	Serum	25	Serum	＜8
571	654	2019-02-15	Minokamo	35.514	137.012	Captured	Female	≤ 1	without vaccine	Tonsil	-	Serum	-	-0.00624566	Serum	-	Serum	＜8
572	655	2019-02-15	Minokamo	ND	ND	Captured	Female	1	without vaccine	Tonsil	-	Serum	-	-0.00138793	Serum	NT	Serum	＜8
573	658	2019-02-18	Yaotsu	35.5034	137.146	Captured	Male	> 2	without vaccine	Tonsil	+	Serum	+	0.391395	Serum	37	Serum	16
574	660	2019-02-18	Yamagata	35.6375	136.791	Captured	Male	> 2	without vaccine	Tonsil	-	Serum	-	-0.00277585	Serum	-	Serum	＜8
575	670	2019-02-18	Yamagata	35.61	136.7	Captured	Male	> 2	without vaccine	Tonsil	-	Serum	-	-0.00971548	Serum	-	Serum	8
576	672	2019-02-18	Yamagata	35.61	136.7	Captured	Male	> 2	without vaccine	Tonsil	-	Serum	-	-0.00138793	Serum	36.2	Serum	＜8
577	673	2019-02-18	Yamagata	35.6098	136.784	Captured	Female	≤ 1	without vaccine	Tonsil	-	Serum	-	-0.00416378	Serum	-	Serum	＜8
578	674	2019-02-18	Yamagata	35.5305	136.716	Captured	Female	2	without vaccine	Tonsil	+	Serum	-	-0.00346981	Serum	20.2	Serum	＜8
579	675	2019-02-19	Motosu	35.6705	136.601	Captured	Male	≤ 1	without vaccine	Tonsil	-	Serum	-	-0.0166551	Serum	-	Serum	＜8
580	676	2019-02-19	Seki	35.5163	136.867	Captured	Male	> 2	without vaccine	Tonsil	-	Serum	-	-0.0152672	Serum	-	Serum	＜8
581	677	2019-02-19	Yaotsu	35.5034	137.146	Captured	Female	1	without vaccine	Tonsil	+	Serum	+	0.144344	Serum	36.18	Serum	＜8
582	678	2019-02-19	Gifu	35.5087	136.818	Captured	Female	1	without vaccine	Tonsil	-	Serum	-	-0.00277585	Serum	-	Serum	＜8
583	679	2019-02-19	Gifu	35.4837	136.712	Captured	Male	≤ 1	without vaccine	Tonsil	-	Serum	-	0.00208189	Serum	-	Serum	＜8
584	680	2019-02-19	Yamagata	35.6375	136.791	Captured	Male	> 2	without vaccine	Tonsil	-	Serum	-	0.00902151	Serum	-	Serum	＜8
585	681	2019-02-19	Yamagata	35.5851	136.789	Captured	Male	1	without vaccine	Tonsil	-	Serum	-	0.00416378	Serum	-	Serum	＜8
586	682	2019-02-19	Yamagata	35.5677	136.695	Captured	Female	1	without vaccine	Tonsil	+	Serum	-	0.00902151	Serum	22	Serum	＜8
587	683	2019-02-19	Tajimi	ND	ND	Death	Female	> 2	without vaccine	Tonsil	+	Serum	+	0.720333	Serum	NT	Serum	32
588	686	2019-02-20	Kawabe	35.5292	137.092	Captured	Male	> 2	without vaccine	Tonsil	+	Serum	+	0.592644	Serum	-	Serum	8
589	688	2019-02-21	Yamagata	35.61	136.7	Captured	Female	> 2	without vaccine	Tonsil	-	Serum	-	-0.00346981	Serum	-	Serum	＜8
590	691	2019-02-21	Gifu	35.4719	136.718	Captured	Male	1	without vaccine	Tonsil	+	Serum	-	0.00693963	Serum	28.5	Serum	16
591	693	2019-02-21	Minokamo	35.4856	137.034	Captured	Male	> 2	without vaccine	Tonsil	+	Serum	+	0.373897	Serum	25.8	Serum	＜8
592	694	2019-02-21	Yamagata	35.5466	136.758	Captured	Male	1	without vaccine	Tonsil	+	Serum	+	0.380832	Serum	-	Serum	＜8
593	695	2019-02-22	Seki	35.5151	136.954	Captured	Female	≤ 1	without vaccine	Tonsil	-	Serum	-	-0.00945776	Serum	-	Serum	＜8
594	696	2019-02-22	Tomika	ND	ND	Captured	Female	> 2	without vaccine	Tonsil	-	Serum	-	0.00504414	Serum	NT	Serum	＜8
595	697	2019-02-22	Kani	35.4071	137.085	Captured	Female	> 2	without vaccine	Tonsil	-	Serum	-	0.00630517	Serum	-	Serum	＜8
596	698	2019-02-22	Yaotsu	35.4652	137.151	Captured	Female	> 2	without vaccine	Tonsil	-	Serum	-	0.00630517	Serum	-	Serum	＜8
597	705	2019-02-25	Minokamo	35.4758	137.017	Captured	Female	1	without vaccine	Tonsil	+	Serum	+	0.652585	Serum	31.9	Serum	64
598	706	2019-02-25	Yamagata	35.61	136.7	Captured	Male	> 2	without vaccine	Tonsil	-	Serum	-	0.0113493	Serum	-	Serum	＜8
599	707	2019-02-25	Yamagata	35.61	136.7	Captured	Female	2	without vaccine	Tonsil	-	Serum	-	0.000630517	Serum	-	Serum	＜8
600	708	2019-02-25	Mitake	35.4434	137.122	Captured	Male	1	without vaccine	Tonsil	+	Serum	+	0.533417	Serum	32.4	Serum	32
601	710	2019-02-25	Yaotsu	35.4652	137.151	Captured	Male	2	without vaccine	Tonsil	-	Serum	-	-0.00189155	Serum	-	Serum	16
602	711	2019-02-25	Seki	ND	ND	Captured	Male	> 2	without vaccine	Tonsil	+	Serum	+	0.79256	Serum	NT	Serum	128
603	717	2019-02-25	Kani	35.386	137.027	Captured	Male	> 2	without vaccine	Tonsil	+	Serum	-	0.0390921	Serum	31.1	Serum	＜8
604	721	2019-02-25	Gifu	ND	ND	Captured	Female	1	without vaccine	Tonsil	+	Serum	-	0.0447667	Serum	NT	Serum	＜8
605	726	2019-02-27	Tomika	35.4994	136.959	Captured	Male	1	without vaccine	Tonsil	-	Serum	-	0.00567465	Serum	-	Serum	＜8
606	727	2019-02-27	Tomika	35.4994	136.959	Captured	Male	1	without vaccine	Tonsil	-	Serum	-	-0.000630517	Serum	-	Serum	8
607	728	2019-02-28	Minokamo	35.4625	137.063	Death	Female	1	without vaccine	Tonsil	+	Serum	-	0.00630517	Serum	23	Serum	＜8
608	730	2019-02-27	Seki	35.5332	136.944	Captured	Female	≤ 1	without vaccine	Tonsil	+	Serum	+	0.450189	Serum	29.6	Serum	＜8
609	731	2019-03-01	Mizunami	35.4394	137.297	Death	Female	> 2	without vaccine	Tonsil	+	Serum	+	0.127364	Serum	35.8	Serum	＜8
610	732	2019-02-28	Yaotsu	35.4656	137.131	Captured	Female	> 2	without vaccine	Tonsil	-	Serum	-	-0.000630517	Serum	-	Serum	＜8
611	733	2019-02-28	Yaotsu	35.4652	137.151	Captured	Male	> 2	without vaccine	Tonsil	-	Serum	-	0.00189155	Serum	-	Serum	＜8
612	734	2019-03-01	Yamagata	35.6375	136.791	Captured	Female	> 2	without vaccine	Tonsil	-	Serum	-	0.0214376	Serum	-	Serum	＜8
613	735	2019-03-01	Yamagata	35.61	136.7	Captured	Male	> 2	without vaccine	Tonsil	-	Serum	-	-0.00189155	Serum	-	Serum	＜8
614	736	2019-03-01	Yamagata	35.61	136.7	Captured	Male	> 2	without vaccine	Tonsil	+	Serum	+	0.138714	Serum	23	Serum	＜8
615	737	2019-03-01	Kawabe	35.5292	137.092	Captured	Male	2	without vaccine	Tonsil	+	Serum	+	0.583228	Serum	33.6	Serum	16
616	738	2019-03-01	Kawabe	35.4998	137.051	Captured	Female	> 2	without vaccine	Tonsil	+	Serum	+	0.19483	Serum	33.8	Serum	＜8
617	742	2019-03-06	Yaotsu	35.4828	137.114	Captured	Female	≤ 1	without vaccine	Tonsil	+	Serum	-	0.0319511	Serum	21	Serum	＜8
618	743	2019-03-06	Kani	35.4075	137.122	Captured	Female	≤ 1	without vaccine	Tonsil	+	Serum	-	0.0203943	Serum	21.1	Serum	＜8
619	744	2019-03-06	Yamagata	35.6122	136.77	Captured	Male	> 2	without vaccine	Tonsil	-	Serum	-	0.00339905	Serum	-	Serum	＜8
620	745	2019-03-06	Yamagata	35.5165	136.755	Captured	Male	> 2	without vaccine	Tonsil	+	Serum	+	1.01903	Serum	-	Serum	256
621	746	2019-03-06	Yamagata	35.6375	136.791	Captured	Male	> 2	without vaccine	Tonsil	-	Serum	-	-0.00067981	Serum	-	Serum	＜8
622	750	2019-03-11	Tajimi	35.364	137.081	Death	Male	> 2	without vaccine	Tonsil	+	Serum	-	0.00203943	Serum	36	Serum	＜8
623	751	2019-03-11	Yamagata	35.5803	136.743	Captured	Male	> 2	without vaccine	Tonsil	-	Serum	-	0.00543848	Serum	-	Serum	＜8
624	752	2019-03-11	Yamagata	35.5924	136.755	Captured	Female	≤ 1	without vaccine	Tonsil	-	Serum	-	-0.00135962	Serum	-	Serum	＜8
625	753	2019-03-12	Sakahogi	35.4273	136.978	Captured	Male	> 2	without vaccine	Tonsil	+	Serum	-	0.010877	Serum	24.5	Serum	＜8
626	755	2019-03-12	Kani	35.4075	137.122	Death	Male	> 2	without vaccine	Tonsil	+	Serum	-	0.0101971	Serum	30.6	Serum	＜8
627	756	2019-03-12	Yamagata	ND	ND	Captured	Male	> 2	unknown	Tonsil	-	Serum	+	0.955812	Serum	NT	Serum	256
628	758	2019-03-14	Kani	ND	ND	Captured	Male	2	unknown	Tonsil	+	Serum	+	0.847066	Serum	NT	Serum	256
629	760	2019-03-18	Ena	35.4517	137.393	Death	Male	> 2	without vaccine	Tonsil	+	Serum	-	0.0355805	Serum	26	Serum	＜8
630	761	2019-03-18	Ena	35.3633	137.436	Death	Male	> 2	without vaccine	Tonsil	+	Serum	-	0.031211	Serum	38.2	Serum	8
631	763	2019-03-18	Yamagata	35.61	136.7	Death	Male	> 2	without vaccine	Tonsil	+	Serum	-	0.00561798	Serum	21.24	Serum	＜8
632	764	2019-03-18	Mizunami	35.3404	137.251	Death	Male	1	without vaccine	Tonsil	+	Serum	±	0.088015	Serum	27.1	Serum	＜8
633	765	2019-03-19	Mitake	35.4116	137.187	Death	Male	> 2	without vaccine	Tonsil	-	Serum	-	0.031211	Serum	27.8	Serum	＜8
634	766	2019-03-19	Yaotsu	35.4828	137.114	Death	Female	> 2	without vaccine	Tonsil	+	Serum	-	0.0062422	Serum	22.8	Serum	＜8
635	767	2019-03-20	Minokamo	35.4625	137.063	Death	Female	> 2	without vaccine	Tonsil	+	Serum	-	0.0137328	Serum	26.5	Serum	＜8
636	770	2019-03-20	Gifu	35.4506	136.818	Death	Male	> 2	without vaccine	Tonsil	+	Serum	±	0.0717853	Serum	26.7	Serum	8
637	772	2019-03-22	Mizunami	35.4384	137.244	Death	Female	2	without vaccine	Tonsil	+	Serum	+	0.142946	Serum	34.3	Serum	8
638	776	2019-03-25	Gujo	35.6567	136.976	Death	Male	≤ 1	without vaccine	Tonsil	-	Serum	-	0.00686642	Serum	37	Serum	＜8
639	778	2019-03-25	Kani	35.398	137.095	Captured	Male	> 2	without vaccine	Tonsil	+	Serum	-	0.0131086	Serum	21.1	Serum	＜8
640	780	2019-03-25	Ena	35.3034	137.336	Death	Male	> 2	without vaccine	Tonsil	+	Serum	+	0.537453	Serum	30.7	Serum	＜8
641	783	2019-03-26	Kani	35.4075	137.122	Captured	Female	1	without vaccine	Tonsil	+	Serum	-	0.0218477	Serum	34.51	Serum	＜8
642	784	2019-03-27	Kani	35.396	137.08	Captured	Male	> 2	without vaccine	Tonsil	+	Serum	+	0.44819	Serum	32	Serum	8
643	786	2019-03-27	Kawabe	35.4998	137.051	Captured	Female	2	without vaccine	Tonsil	+	Serum	+	0.809613	Serum	-	Serum	32
644	787	2019-03-28	Kani	35.398	137.095	Captured	Male	≤ 1	without vaccine	Tonsil	+	Serum	-	0.0230961	Serum	23.11	Serum	＜8
645	788	2019-03-29	Tomika	35.5	136.985	Captured	Female	1	without vaccine	Tonsil	+	Serum	-	0.0243446	Serum	23.07	Serum	＜8
646	790	2019-04-02	Gujo	35.7453	137.08	Captured	Male	> 2	without vaccine	Tonsil	+	Serum	+	0.366417	Serum	27.3	Serum	8
647	791	2019-04-02	Kawabe	35.4998	137.051	Death	Female	≤ 1	without vaccine	Tonsil	+	Serum	-	0.0249688	Serum	24	Serum	＜8
648	792	2019-04-02	Mitake	35.4356	137.106	Death	Male	> 2	without vaccine	Tonsil	+	Serum	-	0.0118602	Serum	24	Serum	＜8
649	793	2019-04-02	Yaotsu	35.4664	137.092	Death	Male	2	without vaccine	Tonsil	+	Serum	+	0.192884	Serum	-	Serum	8
650	795	2019-04-03	Seki	35.4974	136.935	Captured	Female	1	without vaccine	Tonsil	-	Serum	-	-0.00187266	Serum	-	Serum	＜8
651	796	2019-04-03	Kani	35.396	137.08	Captured	Female	> 2	without vaccine	Tonsil	+	Serum	+	0.17166	Serum	30.2	Serum	＜8
652	797	2019-04-04	Seki	ND	ND	Death	Male	≤ 1	outside	Tonsil	+	Serum	-	-0.0031211	Serum	NT	Serum	＜8
653	798	2019-04-04	Seki	35.5751	137.034	Death	Female	2	inside	Tonsil	+	Serum	-	0.0212235	Serum	24.2	Serum	＜8
654	800	2019-04-04	Shirakawa	ND	ND	Death	Male	> 2	outside	Tonsil	+	Serum	-	0.0093633	Serum	NT	Serum	8
655	802	2019-04-05	Hichiso	35.5853	137.088	Death	Male	≤ 1	inside	Tonsil	+	Serum	+	0.351815	Serum	31.7	Serum	128
656	803	2019-04-05	Ena	35.3633	137.436	Death	Male	> 2	inside	Tonsil	+	Serum	-	0.0403226	Serum	29.81	Serum	＜8
657	804	2019-04-05	Gujo	ND	ND	Captured	Male	> 2	outside	Tonsil	+	Serum	+	0.395161	Serum	NT	Serum	32
658	805	2019-04-05	Kawabe	35.5206	137.073	Captured	Female	> 2	inside	Tonsil	+	Serum	+	0.455645	Serum	-	Serum	64
659	807	2019-04-08	Mitake	ND	ND	Death	Female	> 2	inside	Tonsil	+	Serum	-	0	Serum	NT	Serum	＜8
660	812	2019-04-08	Gujo	35.7453	137.08	Captured	Female	> 2	outside	Tonsil	+	Pleural effusion	+	0.444556	Pleural effusion	35.5	Pleural effusion	8
661	813	2019-04-08	Minokamo	35.514	137.012	Captured	Female	> 2	inside	Tonsil	+	Serum	-	0.00907258	Serum	24.13	Serum	＜8
662	814	2019-04-08	Shirakawa	ND	ND	Captured	Male	> 2	inside	Tonsil	+	Serum	+	0.996976	Serum	NT	Serum	1024
663	815	2019-04-08	Gifu	ND	ND	Captured	Female	> 2	inside	Tonsil	+	Serum	-	0.015121	Serum	NT	Serum	＜8
664	816	2019-04-08	Gifu	35.4925	136.721	Captured	Female	> 2	inside	Tonsil	+	Serum	+	0.582661	Serum	-	Serum	16
665	817	2019-04-08	Mino	35.5734	136.888	Captured	Female	≤ 1	inside	Tonsil	+	Serum	-	0.00403226	Serum	-	Serum	＜8
666	818-1	2019-04-08	Seki	35.6088	136.842	Captured	Male	≤ 1	inside	Tonsil	+	Serum	±	0.0745968	Serum	-	Serum	＜8
667	818-2	2019-04-08	Seki	35.6088	136.842	Captured	Female	≤ 1	inside	Tonsil	-	Serum	-	0.00201613	Serum	-	Serum	＜8
668	819-1	2019-04-08	Seki	35.6155	136.81	Captured	Male	1	inside	Tonsil	-	Serum	-	0.0110887	Serum	-	Serum	＜8
669	819-2	2019-04-08	Seki	ND	ND	Captured	Male	1	inside	Tonsil	+	Serum	+	0.108871	Serum	NT	Serum	＜8
670	820	2019-04-08	Seki	35.5301	136.988	Captured	Female	> 2	inside	Tonsil	+	Serum	+	0.795363	Serum	-	Serum	128
671	822	2019-04-09	Shirakawa	35.5735	137.224	Captured	Male	1	inside	Tonsil	+	Serum	+	0.686492	Serum	36.9	Serum	32
672	823	2019-04-09	Mitake	35.4374	137.19	Captured	Male	1	inside	Tonsil	+	Serum	+	1.05544	Serum	-	Serum	256
673	824	2019-04-09	Mitake	ND	ND	Captured	Male	1	inside	Tonsil	+	Serum	+	1.20262	Serum	NT	Serum	256
674	825	2019-04-09	Mino	35.5406	136.938	Captured	Male	1	inside	Tonsil	+	Serum	+	1.38609	Serum	-	Serum	256
675	827	2019-04-09	Kawabe	35.4998	137.051	Captured	Male	2	inside	Tonsil	+	Serum	+	0.180444	Serum	25.1	Serum	32
676	829	2019-04-09	Minokamo	35.4758	137.017	Captured	Male	1	inside	Tonsil	+	Serum	-	-0.00100806	Serum	22.1	Serum	＜8
677	830	2019-04-09	Tajimi	35.2898	137.161	Captured	Female	2	inside	Tonsil	-	Serum	-	0.00403226	Serum	-	Serum	＜8
678	831	2019-04-09	Kani	35.4584	137.1	Captured	Male	2	outside	Tonsil	+	Serum	+	0.648185	Serum	-	Serum	128
679	833	2019-04-10	Kani	35.4071	137.085	Captured	Male	≤ 1	inside	Tonsil	+	Serum	-	0.0211694	Serum	25	Serum	＜8
680	834	2019-04-10	Ena	35.3299	137.356	Captured	Female	> 2	inside	Tonsil	+	Serum	+	0.554435	Serum	-	Serum	32
681	835	2019-04-10	Ena	35.3299	137.356	Captured	Female	> 2	inside	Tonsil	+	Serum	+	1.13004	Serum	-	Serum	1024
682	836-1	2019-04-10	Ena	35.3299	137.356	Captured	Female	≤ 1	inside	Tonsil	+	Serum	+	0.132056	Serum	33.4	Serum	＜8
683	836-2	2019-04-10	Ena	35.3299	137.356	Captured	Male	≤ 1	inside	Tonsil	+	Serum	+	0.372984	Serum	-	Serum	32
684	837	2019-04-10	Kani	35.3837	137.106	Captured	Male	> 2	outside	Tonsil	+	Serum	-	0.0252016	Serum	23	Serum	＜8
685	838	2019-04-10	Hichiso	35.5751	137.146	Captured	Female	≤ 1	inside	Tonsil	+	Serum	±	0.0756048	Serum	-	Serum	16
686	839	2019-04-10	Hichiso	35.5317	137.134	Captured	Female	≤ 1	inside	Tonsil	+	Serum	-	0.0110887	Serum	23	Serum	＜8
687	841	2019-04-11	Ena	35.4914	137.376	Captured	Male	≤ 1	inside	Tonsil	+	Serum	+	0.681481	Serum	-	Serum	64
688	842	2019-04-11	Seki	35.5751	137.034	Captured	Female	> 2	inside	Tonsil	+	Serum	-	0.0287582	Serum	-	Serum	＜8
689	843	2019-04-11	Gujo	35.7485	136.964	Captured	Female	≤ 1	outside	Tonsil	+	Serum	+	0.135948	Serum	26.9	Serum	16
690	844	2019-04-11	Mino	35.5314	136.92	Captured	Female	1	inside	Tonsil	+	Serum	+	1.1146	Serum	-	Serum	≧4096
691	845	2019-04-11	Ena	35.3299	137.356	Captured	Male	> 2	inside	Tonsil	+	Serum	+	0.433115	Serum	-	Serum	64
692	846	2019-04-11	Gifu	35.427	136.753	Captured	Male	> 2	inside	Tonsil	-	Serum	-	0.00174292	Serum	-	Serum	16
693	847	2019-04-11	Gifu	35.5087	136.818	Captured	Male	1	inside	Tonsil	+	Serum	+	0.472331	Serum	-	Serum	32
694	848	2019-04-11	Minokamo	35.5323	137.049	Captured	Male	≤ 1	inside	Tonsil	+	Serum	-	0.0339869	Serum	23	Serum	＜8
695	850	2019-04-12	Mitake	35.4432	137.178	Death	Female	≤ 1	inside	Tonsil	+	Serum	-	0.0130719	Serum	21.2	Serum	＜8
696	851-1	2019-04-12	Seki	35.5332	136.944	Captured	Male	≤ 1	inside	Tonsil	+	Serum	+	1.05882	Serum	-	Serum	256
697	851-2	2019-04-12	Seki	35.5332	136.944	Captured	Female	≤ 1	inside	Tonsil	+	Serum	+	0.76427	Serum	-	Serum	256
698	852	2019-04-12	Kawabe	ND	ND	Captured	Female	> 2	inside	Tonsil	+	Serum	+	0.666667	Serum	NT	Serum	64
699	853	2019-04-12	Kawabe	35.5206	137.073	Captured	Female	2	inside	Tonsil	+	Serum	+	0.645752	Serum	-	Serum	64
700	854	2019-04-12	Ono	35.4936	136.654	Captured	Female	1	inside	Tonsil	-	Serum	-	-0.00348584	Serum	-	Serum	＜8
701	855	2019-04-12	Ena	ND	ND	Captured	Male	2	inside	Tonsil	+	Serum	+	0.628322	Serum	NT	Serum	256
702	856	2019-04-12	Gifu	35.5087	136.818	Captured	Male	1	inside	Tonsil	-	Serum	-	-0.011329	Serum	-	Serum	16
703	857	2019-04-12	Mino	35.5314	136.92	Captured	Female	> 2	inside	Tonsil	+	Serum	-	0	Serum	21.4	Serum	＜8
704	858	2019-04-12	Mino	35.5912	136.888	Captured	Male	2	inside	Tonsil	+	Serum	±	0.0801743	Serum	-	Serum	＜8
705	859	2019-04-12	Gujo	35.6567	136.976	Death	Female	1	outside	Tonsil	+	Serum	+	0.432244	Serum	26.23	Serum	＜8
706	864	2019-04-13	Gujo	ND	ND	Captured	Male	> 2	outside	Tonsil	-	Serum	-	-0.00348584	Serum	NT	Serum	＜8
707	866	2019-04-15	Shirakawa	ND	ND	Death	Male	> 2	inside	Tonsil	+	Serum	-	0.0272186	Serum	NT	Serum	＜8
708	867	2019-04-14	Ena	ND	ND	Captured	Male	> 2	inside	Tonsil	+	Serum	+	1.35861	Serum	NT	Serum	≧4096
709	868	2019-04-14	Ena	35.3299	137.356	Captured	Female	2	inside	Tonsil	+	Serum	+	0.460131	Serum	-	Serum	32
710	870	2019-04-14	Seki	35.5375	136.954	Captured	Female	≤ 1	inside	Tonsil	+	Serum	+	0.291939	Serum	25.72	Serum	＜8
711	873	2019-04-14	Mitake	35.4282	137.172	Captured	Male	2	inside	Tonsil	+	Serum	+	0.207407	Serum	26.28	Serum	＜8
712	874	2019-04-14	Seki	35.5332	136.944	Captured	Female	> 2	inside	Tonsil	+	Serum	-	0.0217865	Serum	24	Serum	＜8
713	875	2019-04-15	Kawabe	35.5206	137.073	Captured	Male	2	inside	Tonsil	+	Serum	+	1.05812	Serum	-	Serum	256
714	876	2019-04-15	Hichiso	35.5751	137.146	Captured	Male	> 2	inside	Tonsil	+	Serum	+	1.03487	Serum	-	Serum	2048
715	877	2019-04-15	Seki	35.5603	136.99	Captured	Male	≤ 1	inside	Tonsil	+	Serum	+	0.856819	Serum	-	Serum	256
716	878	2019-04-15	Ena	35.3299	137.356	Captured	Female	> 2	inside	Tonsil	+	Serum	+	0.522824	Serum	-	Serum	＜8
717	879	2019-04-15	Ena	35.3299	137.356	Captured	Male	> 2	inside	Tonsil	+	Serum	+	0.808052	Serum	-	Serum	16
718	880	2019-04-15	Gujo	35.7485	136.964	Captured	Female	≤ 1	outside	Tonsil	-	Serum	-	0.00510349	Serum	-	Serum	＜8
719	882-1	2019-04-16	Minokamo	35.5323	137.049	Captured	Male	≤ 1	inside	Tonsil	+	Serum	+	0.935639	Serum	-	Serum	2048
720	883	2019-04-16	Ena	35.3299	137.356	Captured	Female	> 2	inside	Tonsil	+	Serum	+	0.629997	Serum	-	Serum	16
721	884	2019-04-16	Seki	35.5301	136.988	Captured	Male	1	inside	Tonsil	+	Serum	+	0.313581	Serum	32.49	Serum	＜8
722	885	2019-04-16	Minokamo	35.4727	137.005	Captured	Female	≤ 1	inside	Tonsil	+	Serum	-	0.0436632	Serum	22.4	Serum	＜8
723	887	2019-04-17	Ena	35.4734	137.283	Captured	Male	> 2	inside	Tonsil	+	Serum	+	0.856819	Serum	-	Serum	64
724	888	2019-04-17	Minokamo	35.4856	137.034	Captured	Female	2	inside	Tonsil	+	Serum	+	0.964559	Serum	-	Serum	64
725	889	2019-04-17	Hichiso	35.5316	137.111	Death	Male	≤ 1	outside	Tonsil	+	Serum	+	0.880068	Serum	35.72	Serum	64
726	893	2019-04-18	Ibagawa	35.5359	136.608	Captured	Male	> 2	outside	Tonsil	-	Serum	-	0.00729594	Serum	-	Serum	＜8
727	895	2019-04-18	Seki	ND	ND	Captured	Male	≤ 1	inside	Tonsil	+	Serum	+	0.667579	Serum	NT	Serum	256
728	896	2019-04-18	Minokamo	35.5323	137.049	Captured	Male	> 2	inside	Tonsil	+	Serum	+	0.992248	Serum	-	Serum	128
729	897	2019-04-18	Minokamo	35.5323	137.049	Captured	Male	1	inside	Tonsil	-	Serum	-	0	Serum	-	Serum	＜8
730	898	2019-04-18	Yamagata	35.5471	136.794	Captured	Male	> 2	inside	Tonsil	-	Serum	-	-0.00273598	Serum	-	Serum	＜8
731	899	2019-04-18	Gujo	35.7485	136.964	Captured	Female	> 2	outside	Tonsil	-	Serum	-	0.00455996	Serum	-	Serum	＜8
732	900	2019-04-18	Kani	35.3837	137.106	Captured	Male	> 2	outside	Tonsil	+	Serum	+	0.936617	Serum	-	Serum	256
733	901	2019-04-19	Ena	35.3299	137.356	Captured	Female	> 2	inside	Tonsil	+	Serum	+	0.78249	Serum	-	Serum	16
734	902	2019-04-19	Ena	35.4734	137.283	Captured	Female	> 2	inside	Tonsil	+	Serum	+	0.744186	Serum	-	Serum	64
735	903	2019-04-19	Ibagawa	35.5359	136.608	Captured	Female	> 2	outside	Tonsil	-	Serum	-	0.000911993	Serum	-	Serum	＜8
736	904	2019-04-19	Ibagawa	35.5359	136.608	Captured	Male	> 2	outside	Tonsil	-	Serum	-	0.00455996	Serum	-	Serum	＜8
737	905	2019-04-19	Gifu	ND	ND	Captured	Female	1	inside	Tonsil	+	Serum	-	0.000911993	Serum	NT	Serum	＜8
738	906	2019-04-19	Minokamo	35.4856	137.034	Captured	Female	≤ 1	inside	Tonsil	+	Serum	±	0.0911993	Serum	23.02	Serum	8
739	907	2019-04-19	Kani	35.4071	137.085	Captured	Female	> 2	inside	Tonsil	+	Serum	+	0.973096	Serum	-	Serum	32
740	909	2019-04-19	Toki	ND	ND	Death	Male	1	outside	Tonsil	+	Serum	-	-0.00455996	Serum	NT	Serum	＜8
741	911	2019-04-22	Motosu	35.6322	136.609	Captured	Male	> 2	inside	Tonsil	+	Serum	-	0.00455996	Serum	-	Serum	＜8
742	913	2019-04-22	Minokamo	35.4856	137.034	Captured	Male	> 2	inside	Tonsil	+	Serum	+	0.108527	Serum	28.82	Serum	＜8
743	917	2019-04-22	Yamagata	35.5711	136.762	Captured	Male	> 2	inside	Tonsil	+	Serum	±	0.0893753	Serum	27.23	Serum	＜8
744	921	2019-04-22	Mitake	35.434	137.141	Death	Female	> 2	inside	Tonsil	+	Serum	-	-0.000911993	Serum	26.6	Serum	＜8
745	922	2019-04-22	Gujo	ND	ND	Captured	Female	> 2	outside	Tonsil	+	Serum	±	0.0820793	Serum	NT	Serum	32
746	925	2019-04-22	Mitake	35.4218	137.131	Captured	Male	> 2	inside	Tonsil	+	Serum	+	0.702234	Serum	-	Serum	1024
747	931	2019-04-22	Kani	ND	ND	Captured	Female	> 2	inside	Tonsil	-	Serum	+	0.819881	Serum	NT	Serum	1024
748	933	2019-04-22	Seki	35.5301	136.988	Captured	Male	> 2	inside	Tonsil	+	Serum	-	0.0273598	Serum	21.7	Serum	＜8
749	934	2019-04-22	Seki	35.5151	136.954	Captured	Male	1	inside	Tonsil	+	Serum	+	1.31509	Serum	-	Serum	≧4096
750	935	2019-04-22	Shirakawa	ND	ND	Captured	Male	1	inside	Tonsil	+	Serum	+	1.10078	Serum	NT	Serum	512
751	936	2019-04-22	Kani	ND	ND	Captured	Male	> 2	inside	Tonsil	+	Serum	+	1.15732	Serum	NT	Serum	512
752	943	2019-04-22	Nakatsugawa	35.6239	137.474	Death	Male	> 2	outside	Tonsil	+	Serum	±	0.0525667	Serum	24.91	Serum	＜8
753	944	2019-04-22	Gujo	35.6567	136.976	Captured	Female	> 2	outside	Tonsil	+	Serum	+	0.579877	Serum	-	Serum	256
754	946	2019-04-23	Gujo	35.7485	136.964	Captured	Female	1	outside	Tonsil	-	Serum	-	0.00246407	Serum	-	Serum	＜8
755	947	2019-04-23	Mitake	35.4218	137.131	Captured	Male	2	inside	Tonsil	+	Serum	+	0.979877	Serum	-	Serum	256
756	947-2	2019-04-23	Mitake	35.422	137.13	Captured	Male	2	inside	Tonsil	+	Serum	-	0.0106776	Serum	21.8	Serum	＜8
757	949	2019-04-23	Shirakawa	35.6062	137.212	Death	Female	≤ 1	outside	Tonsil	+	Heart water	-	0.0205339	Heart water	35.6	Heart water	＜8
758	951	2019-04-24	Hichiso	35.5751	137.146	Captured	Female	≤ 1	inside	Tonsil	+	Serum	-	0.0295688	Serum	21.3	Serum	＜8
759	952	2019-04-25	Motosu	35.5382	136.654	Captured	Male	> 2	outside	Tonsil	-	Serum	-	0.00951249	Serum	-	Serum	＜8
760	953	2019-04-25	Toki	35.2978	137.2	Death	Male	> 2	outside	Tonsil	+	Serum	-	-0.00237812	Serum	29.4	Serum	＜8
761	954	2019-04-25	Gujo	35.8451	137.028	Captured	Male	2	outside	Tonsil	+	Serum	+	0.460563	Serum	-	Serum	32
762	960	2019-04-26	Gujo	35.6567	136.976	Captured	Male	2	outside	Tonsil	+	Serum	+	0.772097	Serum	-	Serum	32
763	961	2019-04-26	Gujo	35.7485	136.964	Captured	Female	> 2	outside	Tonsil	-	Serum	-	0.00634166	Serum	-	Serum	＜8
764	962	2019-04-26	Kawabe	35.4998	137.051	Captured	Female	≤ 1	inside	Tonsil	+	Serum	-	0.0277447	Serum	21	Serum	＜8
765	963	2019-04-26	Gujo	ND	ND	Death	Male	> 2	outside	Tonsil	+	Serum	-	0.00237812	Serum	NT	Serum	＜8
766	968	2019-04-29	Motosu	ND	ND	Captured	Male	> 2	outside	Tonsil	+	Serum	-	-0.000792707	Serum	NT	Serum	＜8
767	970	2019-04-29	Motosu	35.6373	136.623	Captured	Male	1	inside	Tonsil	+	Serum	+	0.23147	Serum	-	Serum	＜8
768	976	2019-05-02	Mitake	35.4326	137.176	Death	Male	> 2	inside	Tonsil	+	Serum	-	0.0158541	Serum	27	Serum	＜8
769	978	2019-05-02	Ena	ND	ND	Death	Male	1	outside	Tonsil	+	Serum	±	0.0871978	Serum	NT	Serum	8
770	979	2019-05-02	Gifu	ND	ND	Captured	Male	2	outside	Tonsil	-	Serum	+	1.1526	Serum	NT	Serum	2048
771	981	2019-05-05	Yaotsu	35.5205	137.185	Death	Female	≤ 1	inside	Tonsil	+	Ascites	-	0.00334588	Ascites	30	Ascites	＜8
772	984	2019-05-07	Tajimi	ND	ND	Death	Male	2	outside	Tonsil	+	Ascites	-	0.00250941	Ascites	NT	Ascites	8
773	993	2019-05-07	Kani	35.3837	137.106	Captured	Female	2	outside	Tonsil	+	Serum	+	1.25889	Serum	-	Serum	≧4096
774	994	2019-05-07	Shirakawa	35.6127	137.253	Death	Female	≤ 1	outside	Tonsil	+	Serum	+	0.129653	Serum	27.04	Serum	32
775	995	2019-05-08	Minokamo	ND	ND	Death	Male	≤ 1	inside	Tonsil	+	Serum	-	0.0108741	Serum	NT	Serum	＜8
776	996	2019-05-08	Gujo	35.7485	136.964	Captured	Male	> 2	inside	Tonsil	-	Serum	-	0.00083647	Serum	-	Serum	＜8
777	1001	2019-05-09	Ena	ND	ND	Death	Male	≤ 1	outside	Tonsil	-	Serum	-	-0.00083647	Serum	NT	Serum	＜8
778	1003	2019-05-13	Gujo	35.7453	137.08	Death	Unknown	2	inside	Tonsil	+	Pleural effusion	+	0.101297	Pleural effusion	27.98	pleural effusion	＜8
779	1004	2019-05-09	Gujo	ND	ND	Captured	Female	2	inside	Tonsil	-	Serum	-	-0.00083647	Serum	NT	Serum	8
780	1005	2019-05-09	Gujo	35.8451	137.028	Captured	Male	2	inside	Tonsil	+	Serum	-	0.00418235	Serum	35.2	Serum	＜8
781	1006	2019-05-09	Ena	35.4517	137.393	Death	Male	2	inside	Tonsil	+	Serum	-	0.00585529	Serum	22	Serum	＜8
782	1009	2019-05-10	Minokamo	35.514	137.012	Captured	Female	> 2	inside	Tonsil	+	Serum	+	0.476	Serum	-	Serum	128
783	1012	2019-05-13	Gujo	35.7485	136.964	Captured	Female	2	inside	Tonsil	-	Serum	-	-0.00243112	Serum	-	Serum	＜8
784	1013	2019-05-13	Minokamo	ND	ND	Captured	Female	2	inside	Tonsil	+	Serum	+	0.801459	Serum	NT	Serum	128
785	1014	2019-05-13	Tajimi	ND	ND	Captured	Female	2	inside	Tonsil	+	Serum	-	0.000810373	Serum	NT	Serum	＜8
786	1018	2019-05-13	Seki	35.5375	136.954	Captured	Male	> 2	inside	Tonsil	+	Serum	+	0.922204	Serum	36.48	Serum	256
787	1020	2019-05-14	Shirakawa	35.5888	137.341	Captured	Female	2	outside	Tonsil	+	Serum	+	0.889789	Serum	-	Serum	128
788	1021	2019-05-14	Kani	35.4075	137.122	Death	Male	≤ 1	inside	Tonsil	+	Serum	-	-0.000810373	Serum	20.7	Serum	＜8
789	1022	2019-05-15	Tajimi	ND	ND	Captured	Male	> 2	inside	Tonsil	+	Serum	+	1.27147	Serum	NT	Serum	≧4096
790	1023	2019-05-15	Motosu	ND	ND	Death	Female	1	outside	Tonsil	+	Serum	-	-0.000810373	Serum	NT	Serum	＜8
791	1024	2019-05-15	Hichiso	35.5751	137.146	Captured	Male	≤ 1	inside	Tonsil	+	Serum	+	0.829822	Serum	-	Serum	512
792	1025	2019-05-15	Hichiso	35.5751	137.146	Captured	Female	≤ 1	inside	Tonsil	+	Serum	+	0.820908	Serum	-	Serum	1024
793	1028	2019-05-16	Kani	35.4075	137.122	Death	Male	≤ 1	inside	Tonsil	+	Serum	±	0.0729335	Serum	24.49	Serum	＜8
794	1029	2019-05-16	Tajimi	ND	ND	Death	Female	> 2	inside	Tonsil	+	Serum	-	0.0137763	Serum	NT	Serum	＜8
795	1031	2019-05-17	Gujo	35.7485	136.964	Captured	Male	1	inside	Tonsil	+	Serum	+	0.534846	Serum	-	Serum	32
796	1044	2019-05-19	Minokamo	35.4856	137.034	Death	Male	> 2	inside	Tonsil	+	Serum	+	0.41248	Serum	-	Serum	16
797	1046	2019-05-19	Gujo	35.7485	136.964	Captured	Male	2	inside	Tonsil	-	Serum	-	-0.00729335	Serum	-	Serum	＜8
798	1048	2019-05-19	Shirakawa	35.5735	137.224	Captured	Male	≤ 1	inside	Tonsil	+	Serum	+	0.740681	Serum	36.81	Serum	256
799	1048-2	2019-05-19	Shirakawa	35.5735	137.224	Captured	Male	1	inside	Tonsil	+	Serum	+	0.829822	Serum	-	Serum	128
800	1049-1	2019-05-19	Hichiso	35.5751	137.146	Captured	Female	> 2	inside	Tonsil	+	Serum	+	0.354943	Serum	-	Serum	32
801	1050	2019-05-20	Gifu	ND	ND	Captured	Male	2	inside	Tonsil	+	Serum	-	0.0102407	Serum	NT	Serum	＜8
802	1051	2019-05-20	Minokamo	ND	ND	Captured	Male	> 2	inside	Tonsil	+	Serum	+	1.73169	Serum	NT	Serum	1024
803	1053	2019-05-20	Yamagata	35.5466	136.758	Death	Male	> 2	inside	Tonsil	+	Ascites	-	0.0113608	Ascites	34.2	Ascites	＜8
804	1054	2019-05-21	Gifu	ND	ND	Death	Male	> 2	outside	Tonsil	+	Serum	+	0.71425	Serum	NT	Serum	≧4096
805	1055	2019-05-21	Gifu	35.427	136.753	Death	Female	≤ 1	inside	Tonsil	-	Serum	-	-0.0019758	Serum	-	Serum	＜8
806	1060	2019-05-21	Kani	35.396	137.08	Captured	Male	> 2	inside	Tonsil	+	Serum	-	0	Serum	20.8	Serum	＜8
807	1061	2019-05-21	Mitake	ND	ND	Captured	Male	> 2	inside	Tonsil	+	Serum	+	0.823907	Serum	NT	Serum	≧4096
808	1062	2019-05-21	Higashi shirakawa	35.617	137.283	Captured	Female	> 2	outside	Tonsil	+	Serum	+	0.604594	Serum	-	Serum	128
809	1064	2019-05-22	Gero	ND	ND	Death	Male	2	outside	Tonsil	+	Serum	±	0.0523586	Serum	NT	Serum	8
810	1065	2019-05-22	Gero	ND	ND	Captured	Female	1	inside	Tonsil	-	Serum	-	0.0019758	Serum	NT	Serum	＜8
811	1066	2019-05-22	Mino	ND	ND	Captured	Male	> 2	inside	Tonsil	-	Serum	+	0.945419	Serum	NT	Serum	512
812	1068	2019-05-22	Kani	35.4071	137.085	Captured	Female	> 2	inside	Tonsil	+	Serum	+	0.912818	Serum	-	Serum	256
813	1069	2019-05-22	Higashi shirakawa	35.617	137.283	Captured	Female	> 2	outside	Tonsil	+	Serum	+	0.769079	Serum	-	Serum	512
814	1071	2019-05-22	Shirakawa	ND	ND	Captured	Female	1	outside	Tonsil	+	Serum	+	0.345764	Serum	NT	Serum	128
815	1073	2019-05-22	Gifu	35.4917	136.704	Captured	Female	1	inside	Tonsil	+	Serum	-	0.00592739	Serum	24.87	Serum	＜8
816	1074	2019-05-23	Yoro	35.3006	136.549	Death	Male	> 2	outside	Tonsil	+	Pleural effusion	-	0.00345764	Pleural effusion	32.1	pleural effusion	＜8
817	1075	2019-05-23	Shirakawa	35.5735	137.224	Captured	Male	1	inside	Tonsil	+	Serum	+	0.847617	Serum	-	Serum	256
818	1076	2019-05-23	Yaotsu	ND	ND	Captured	Female	> 2	inside	Tonsil	-	Serum	+	0.866387	Serum	NT	Serum	512
819	1077	2019-05-23	Gifu	ND	ND	Captured	Male	1	inside	Tonsil	+	Ascites	-	0.00592739	Ascites	NT	Ascites	＜8
820	1078	2019-05-23	Gifu	35.4262	136.803	Captured	Female	2	outside	Tonsil	+	Serum	+	0.717214	Serum	-	Serum	2048
821	1079	2019-05-23	Mino	35.5867	136.954	Captured	Female	> 2	inside	Tonsil	+	Serum	-	0.00395159	Serum	19	Serum	＜8
822	1081	2019-05-23	Gujo	35.7485	136.964	Captured	Male	1	inside	Tonsil	-	Serum	-	-0.00296369	Serum	-	Serum	＜8
823	1082	2019-05-23	Seki	35.5751	137.034	Captured	Female	1	inside	Tonsil	+	Serum	+	0.57792	Serum	-	Serum	256
824	1083	2019-05-24	Mitake	ND	ND	Death	Male	1	outside	Tonsil	+	Serum	+	0.155653	Serum	NT	Serum	64
825	1084	2019-05-23	Seki	35.5603	136.99	Captured	Male	≤ 1	inside	Tonsil	-	Serum	+	0.871326	Serum	-	Serum	256
826	1085	2019-05-24	Tajimi	ND	ND	Death	Male	> 2	inside	Tonsil	+	Serum	+	1.19661	Serum	NT	Serum	128
827	1086	2019-05-23	Gifu	35.4262	136.803	Captured	Male	> 2	outside	Tonsil	-	Serum	+	0.723142	Serum	-	Serum	1024
828	1087	2019-05-23	Yaotsu	35.4656	137.131	Captured	Female	1	outside	Tonsil	+	Pleural effusion	-	-0.000493949	Pleural effusion	23	pleural effusion	＜8
829	1088	2019-05-23	Minokamo	35.4727	137.005	Captured	Male	> 2	inside	Tonsil	+	Serum	+	0.493949	Serum	-	Serum	256
830	1090	2019-05-24	Yamagata	35.5471	136.794	Captured	Male	> 2	inside	Tonsil	+	Serum	+	0.795194	Serum	25.5	Serum	8
831	1091	2019-05-24	Seki	ND	ND	Captured	Male	> 2	inside	Tonsil	+	Serum	+	0.459312	Serum	NT	Serum	128
832	1093	2019-05-24	Shirakawa	ND	ND	Captured	Female	2	inside	Tonsil	+	Serum	+	0.784271	Serum	NT	Serum	256
833	1094-2	2019-05-24	Ena	35.3299	137.356	Captured	Female	2	inside	Tonsil	+	Serum	+	0.999454	Serum	-	Serum	1024
834	1095	2019-05-24	Ena	35.4355	137.454	Captured	Female	1	inside	Tonsil	+	Serum	-	0.0300382	Serum	-	Serum	＜8
835	1095-2	2019-05-24	Ena	ND	ND	Captured	Female	1	inside	Tonsil	+	Serum	+	0.194975	Serum	NT	Serum	32
836	1096	2019-05-24	Gujo	ND	ND	Captured	Male	> 2	inside	Tonsil	+	Serum	±	0.0737302	Serum	NT	Serum	＜8
837	1097	2019-05-24	Gujo	35.7485	136.964	Captured	Male	1	inside	Tonsil	+	Serum	+	0.360459	Serum	28.67	Serum	8
838	1098	2019-05-27	Gero	ND	ND	Death	Female	≤ 1	outside	Tonsil	+	Pleural effusion	-	0.043692	Pleural effusion	NT	pleural effusion	＜8
839	1102	2019-05-27	Mizunami	ND	ND	Captured	Male	> 2	inside	Tonsil	+	Serum	-	0.0010923	Serum	NT	Serum	＜8
840	1104	2019-05-27	Mizunami	ND	ND	Captured	Male	1	inside	Tonsil	+	Serum	-	0.00054615	Serum	NT	Serum	＜8
841	1104-2	2019-05-27	Mizunami	35.318	137.315	Captured	Female	1	inside	Tonsil	+	Heart water	+	0.269798	Heart water	-	Heart water	＜8
842	1105	2019-05-27	Seki	35.5655	136.83	Death	Male	≤ 1	outside	Tonsil	+	Serum	±	0.0622611	Serum	30.05	Serum	＜8
843	1108	2019-05-27	Gujo	35.7485	136.964	Captured	Female	≤ 1	inside	Tonsil	-	Heart water	-	0.00054615	Heart water	-	Heart water	＜8
844	1112	2019-05-27	Nakatsugawa	ND	ND	Captured	Female	> 2	inside	Tonsil	-	Serum	-	-0.00054615	Serum	NT	Serum	＜8
845	1116	2019-05-27	Nakatsugawa	ND	ND	Captured	Male	1	inside	Tonsil	-	Serum	-	0.00163845	Serum	NT	Serum	＜8
846	1117	2019-05-27	Yamagata	ND	ND	Captured	Female	2	inside	Tonsil	-	Serum	-	0.00054615	Serum	NT	Serum	＜8
847	1119	2019-05-27	Yamagata	35.5168	136.801	Captured	Female	2	inside	Tonsil	-	Serum	-	0.0021846	Serum	-	Serum	＜8
848	1121	2019-05-27	Nakatsugawa	35.5776	137.439	Captured	Male	> 2	inside	Tonsil	+	Serum	-	0.0322228	Serum	37	Serum	＜8
849	1124	2019-05-27	Mizunami	35.3165	137.31	Captured	Female	> 2	inside	Tonsil	+	Serum	±	0.0857455	Serum	-	Serum	16
850	1125	2019-05-27	Mitake	35.4479	137.168	Captured	Male	≤ 1	inside	Tonsil	+	Pleural effusion	-	-0.0103768	Pleural effusion	36	pleural effusion	16
851	1126	2019-05-27	Motosu	35.664	136.586	Captured	Male	≤ 1	inside	Tonsil	+	Serum	-	0.0114691	Serum	23.1	Serum	＜8
852	1127	2019-05-27	Motosu	ND	ND	Captured	Female	> 2	inside	Tonsil	+	Serum	+	0.23539	Serum	NT	Serum	＜8
853	1128	2019-05-27	Higashi shirakawa	35.6521	137.322	Captured	Male	1	outside	Tonsil	+	Serum	+	1.11435	Serum	-	Serum	64
854	1129	2019-05-27	Yamagata	ND	ND	Captured	Female	> 2	inside	Tonsil	-	Serum	-	-0.003465	Serum	NT	Serum	＜8
855	1133	2019-05-27	Mizunami	ND	ND	Death	Male	≤ 1	inside	Tonsil	+	Serum	-	0.002772	Serum	NT	Serum	＜8
856	1134	2019-05-27	Minokamo	ND	ND	Captured	Male	> 2	inside	Tonsil	+	Serum	+	1.31878	Serum	NT	Serum	1024
857	1135	2019-05-27	Seki	35.5603	136.99	Captured	Female	2	inside	Tonsil	+	Serum	+	0.253638	Serum	31	Serum	16
858	1137	2019-05-27	Mizunami	ND	ND	Death	Female	> 2	inside	Tonsil	+	Serum	-	0.004851	Serum	NT	Serum	＜8
859	1138	2019-05-28	Yamagata	35.5291	136.803	Captured	Female	> 2	inside	Tonsil	-	Serum	+	1.10118	Serum	-	Serum	128
860	1139	2019-05-28	Gifu	ND	ND	Captured	Female	> 2	inside	Tonsil	+	Serum	+	0.923077	Serum	NT	Serum	128
861	1140	2019-05-28	Kawabe	35.4808	137.077	Captured	Male	2	inside	Tonsil	+	Serum	+	1.45738	Serum	38.08	Serum	2048
862	1142	2019-05-28	Gujo	35.7485	136.964	Captured	Female	2	inside	Tonsil	+	Serum	+	0.319473	Serum	-	Serum	＜8
863	1143	2019-05-28	Seki	35.5603	136.99	Captured	Female	≤ 1	inside	Tonsil	+	Serum	-	0.011088	Serum	24	Serum	＜8
864	1145	2019-05-29	Motosu	35.506	136.684	Captured	Male	> 2	inside	Tonsil	+	Serum	-	0.049896	Serum	24.3	Serum	＜8
865	1146	2019-05-29	Yamagata	ND	ND	Captured	Male	> 2	inside	Tonsil	-	Serum	-	0.002772	Serum	NT	Serum	＜8
866	1147	2019-05-29	Yaotsu	35.4942	137.258	Captured	Female	2	inside	Tonsil	+	Serum	+	1.3569	Serum	-	Serum	256
867	1148	2019-05-29	Seki	ND	ND	Captured	Female	1	inside	Tonsil	+	Serum	+	0.968815	Serum	NT	Serum	16
868	1148-2	2019-05-29	Seki	35.6155	136.81	Captured	Female	≤ 1	inside	Tonsil	+	Serum	+	0.702703	Serum	-	Serum	128
869	1149	2019-05-29	Ena	ND	ND	Captured	Male	1	inside	Tonsil	+	Serum	+	0.564103	Serum	NT	Serum	64
870	1150	2019-05-29	Mino	35.5515	136.859	Captured	Female	> 2	inside	Tonsil	+	Serum	+	0.537769	Serum	38.82	Serum	16
871	1151	2019-05-29	Yaotsu	35.4942	137.258	Captured	Female	> 2	inside	Tonsil	+	Serum	+	1.06098	Serum	-	Serum	512
872	1152	2019-05-29	Gujo	35.7485	136.964	Captured	Female	≤ 1	inside	Tonsil	+	Serum	+	0.312543	Serum	26.82	Serum	＜8
873	1153	2019-05-29	Kani	ND	ND	Captured	Female	2	inside	Tonsil	+	Serum	+	1.34789	Serum	NT	Serum	≧4096
874	1154	2019-05-29	Ibagawa	ND	ND	Death	Female	≤ 1	outside	Tonsil	-	Serum	-	-0.003465	Serum	NT	Serum	＜8
875	1156	2019-05-30	Nakatsugawa	35.534	137.38	Captured	Female	2	inside	Tonsil	-	Serum	-	0.00586893	Serum	-	Serum	＜8
876	1157	2019-05-30	Gujo	ND	ND	Captured	Male	1	outside	Tonsil	+	Serum	-	0.00652103	Serum	NT	Serum	＜8
877	1158	2019-05-30	Shirakawa	ND	ND	Captured	Female	≤ 1	inside	Tonsil	+	Serum	-	0.0391262	Serum	NT	Serum	＜8
878	1159	2019-05-30	Gifu	35.4338	136.794	Captured	Male	> 2	outside	Tonsil	+	Serum	+	1.12423	Serum	-	Serum	128
879	1160	2019-05-30	Kani	ND	ND	Captured	Male	2	inside	Tonsil	+	Serum	+	1.0851	Serum	NT	Serum	2048
880	1161	2019-05-30	Seki	35.5375	136.954	Captured	Male	2	inside	Tonsil	+	Serum	+	1.18813	Serum	-	Serum	2048
881	1162	2019-05-30	Seki	ND	ND	Captured	Male	> 2	inside	Tonsil	+	Serum	-	0.0117379	Serum	NT	Serum	＜8
882	1163	2019-05-30	Nakatsugawa	35.5776	137.439	Captured	Female	2	inside	Tonsil	+	Serum	+	0.839909	Serum	-	Serum	16
883	1164	2019-05-30	Gujo	35.7485	136.964	Captured	Male	≤ 1	inside	Tonsil	+	Serum	+	0.110205	Serum	24.32	Serum	＜8
884	1165	2019-05-31	Mizunami	35.4384	137.244	Captured	Male	> 2	inside	Tonsil	-	Pleural effusion	+	1.22008	Pleural effusion	-	pleural effusion	≧4096
885	1165-2	2019-05-31	Mizunami	ND	ND	Captured	Male	2	inside	Tonsil	-	Serum	+	1.25465	Serum	NT	Serum	2048
886	1166	2019-05-31	Mizunami	35.3165	137.31	Captured	Female	≤ 1	inside	Tonsil	+	Serum	-	0.00130421	Serum	31.2	Serum	＜8
887	1166-2	2019-05-31	Mizunami	35.318	137.315	Captured	Male	1	inside	Tonsil	+	Serum	-	0.00260841	Serum	27.3	Serum	＜8
888	1167	2019-05-31	Mizunami	ND	ND	Captured	Male	≤ 1	inside	Tonsil	-	Serum	+	1.01728	Serum	NT	Serum	512
889	1168	2019-05-31	Yamagata	ND	ND	Captured	Female	≤ 1	inside	Tonsil	-	Serum	+	0.426475	Serum	NT	Serum	16
890	1169	2019-05-31	Kaizu	35.2169	136.569	Captured	Male	2	outside	Tonsil	-	Serum	-	0.00326052	Serum	-	Serum	＜8
891	1170	2019-05-31	Shirakawa	35.5735	137.224	Captured	Male	1	inside	Tonsil	+	Serum	±	0.0854255	Serum	23.54	Serum	＜8
892	1171	2019-05-31	Nakatsugawa	35.5875	137.493	Captured	Male	2	inside	Tonsil	-	Serum	-	0.00391262	Serum	-	Serum	＜8
893	1172	2019-05-31	Nakatsugawa	35.5875	137.493	Captured	Female	> 2	inside	Tonsil	-	Serum	-	0.00391262	Serum	-	Serum	＜8
894	1173	2019-05-31	Mino	35.5766	136.956	Captured	Female	> 2	inside	Tonsil	+	Serum	+	0.994457	Serum	-	Serum	128
895	1175	2019-05-31	Kani	ND	ND	Captured	Female	2	outside	Tonsil	+	Serum	+	0.929899	Serum	NT	Serum	256
896	1176	2019-06-02	Ena	35.4517	137.393	Death	Male	≤ 1	outside	Tonsil	+	Serum	-	0.00130421	Serum	26.07	Serum	＜8
897	1177	2019-06-02	Ena	ND	ND	Death	Male	≤ 1	inside	Tonsil	+	Ascites	-	0.00456472	Ascites	NT	Ascites	＜8
898	1185	2019-06-02	Yamagata	35.6098	136.784	Captured	Male	> 2	inside	Tonsil	+	Pleural effusion	±	0.0547767	Pleural effusion	22.71	pleural effusion	＜8
899	1187	2019-06-02	Shirakawa	35.5735	137.224	Captured	Female	> 2	inside	Tonsil	-	Serum	+	1.05184	Serum	-	Serum	256
900	1190	2019-06-03	Gifu	35.5185	136.704	Captured	Male	> 2	inside	Tonsil	+	Serum	+	1.08053	Serum	38.03	Serum	256
901	1191	2019-06-03	Gujo	ND	ND	Captured	Female	> 2	inside	Tonsil	-	Serum	-	0.00586893	Serum	NT	Serum	＜8
902	1192	2019-06-03	Kani	ND	ND	Captured	Male	> 2	inside	Tonsil	+	Serum	+	0.920769	Serum	NT	Serum	1024
903	1198	2019-06-03	Seki	35.5603	136.99	Captured	Male	> 2	inside	Tonsil	+	Serum	+	0.962504	Serum	-	Serum	128
904	1199	2019-06-03	Gujo	ND	ND	Captured	Female	1	inside	Tonsil	+	Serum	+	0.682752	Serum	NT	Serum	64
905	1200	2019-06-03	Nakatsugawa	ND	ND	Captured	Male	> 2	inside	Tonsil	+	Serum	-	0.00130421	Serum	NT	Serum	＜8
906	1201	2019-06-03	Kaizu	ND	ND	Captured	Female	1	outside	Tonsil	-	Serum	-	-0.00130421	Serum	NT	Serum	＜8
907	1204	2019-06-04	Sekigahara	35.3287	136.43	Captured	Female	> 2	outside	Tonsil	-	Serum	-	0.0111576	Serum	-	Serum	＜8
908	1205	2019-06-04	Seki	ND	ND	Captured	Female	> 2	inside	Tonsil	+	Serum	+	1.29289	Serum	NT	Serum	1024
909	1207	2019-06-04	Mizunami	35.3475	137.283	Captured	Male	> 2	inside	Tonsil	+	Serum	+	0.91841	Serum	-	Serum	256
910	1208	2019-06-05	Ena	35.3299	137.356	Captured	Female	> 2	inside	Tonsil	+	Serum	+	0.610879	Serum	-	Serum	64
911	1209	2019-06-05	Ena	35.3299	137.356	Captured	Female	> 2	inside	Tonsil	+	Serum	+	1.03347	Serum	-	Serum	256
912	1210	2019-06-05	Mitake	35.4272	137.192	Captured	Male	2	inside	Tonsil	+	Serum	+	1.07183	Serum	-	Serum	1024
913	1210-2	2019-06-05	Mitake	ND	ND	Captured	Male	2	inside	Tonsil	+	Serum	+	1.16806	Serum	NT	Serum	2048
914	1211	2019-06-05	Ena	35.3633	137.436	Captured	Male	2	inside	Tonsil	+	Serum	+	0.970711	Serum	-	Serum	128
915	1212	2019-06-05	Mizunami	ND	ND	Captured	Female	2	inside	Tonsil	+	Serum	+	1.2887	Serum	NT	Serum	≧4096
916	1212-2	2019-06-05	Mizunami	35.4384	137.244	Captured	Male	2	inside	Tonsil	+	Serum	+	1.27057	Serum	-	Serum	1024
917	1213	2019-06-05	Gifu	ND	ND	Captured	Male	≤ 1	inside	Tonsil	-	Serum	-	0.00069735	Serum	NT	Serum	＜8
918	1214	2019-06-05	Kani	ND	ND	Captured	Female	> 2	inside	Tonsil	+	Serum	+	0.997211	Serum	NT	Serum	≧4096
919	1215	2019-06-05	Kani	35.4075	137.122	Captured	Female	2	inside	Tonsil	+	Serum	+	1.07183	Serum	23.83	Serum	≧4096
920	1216	2019-06-05	Shirakawa	35.6127	137.253	Captured	Male	1	outside	Tonsil	+	Serum	+	1.09693	Serum	-	Serum	1024
921	1218	2019-06-05	Seki	ND	ND	Captured	Male	1	inside	Tonsil	-	Serum	+	1.28103	Serum	NT	Serum	1024
922	1221	2019-06-07	Nakatsugawa	35.5016	137.596	Death	Female	1	outside	Tonsil	+	Pleural effusion	+	0.161761	Pleural effusion	22.61	pleural effusion	＜8
923	1222	2019-06-06	Kawabe	35.5206	137.073	Captured	Female	2	inside	Tonsil	+	Serum	-	0.0212145	Serum	24.1	Serum	＜8
924	1223	2019-06-06	Mino	35.5818	136.852	Captured	Male	1	inside	Tonsil	+	Serum	±	0.0721294	Serum	-	Serum	＜8
925	1224	2019-06-06	Mino	ND	ND	Captured	Male	2	inside	Tonsil	-	Serum	+	0.574914	Serum	NT	Serum	1024
926	1226	2019-06-06	Hichiso	35.5853	137.088	Captured	Female	≤ 1	outside	Tonsil	+	Serum	+	0.491647	Serum	30.52	Serum	8
927	1227	2019-06-06	Yoro	ND	ND	Captured	Female	1	outside	Tonsil	+	Serum	-	0.00795545	Serum	NT	Serum	＜8
928	1230	2019-06-06	Gero	ND	ND	Captured	Male	> 2	inside	Tonsil	+	Serum	±	0.0806152	Serum	NT	Serum	32
929	1231	2019-06-06	Gujo	35.7485	136.964	Captured	Female	1	inside	Tonsil	+	Serum	+	0.916998	Serum	25.79	Serum	128
930	1232	2019-06-06	Yamagata	35.5803	136.743	Captured	Male	> 2	inside	Tonsil	+	Serum	-	-0.00106073	Serum	23.49	Serum	＜8
931	1233	2019-06-06	Yamagata	ND	ND	Captured	Female	≤ 1	inside	Tonsil	-	Serum	-	-0.00371254	Serum	NT	Serum	＜8
932	1233-2	2019-06-06	Yamagata	35.5168	136.801	Captured	Female	≤ 1	inside	Tonsil	+	Serum	-	-0.00106073	Serum	27	Serum	＜8
933	1235	2019-06-10	Takayama	35.9532	136.99	Death	Male	> 2	outside	Tonsil	+	Pleural effusion	-	0.0121984	Pleural effusion	35.5	pleural effusion	16
934	1236	2019-06-10	Ena	ND	ND	Death	Female	2	inside	Tonsil	+	Pleural effusion	-	0.00636436	Pleural effusion	NT	pleural effusion	＜8
935	1237	2019-06-07	Kawabe	35.5206	137.073	Captured	Male	> 2	inside	Tonsil	-	Serum	+	0.732962	Serum	-	Serum	128
936	1238	2019-06-07	Gifu	35.4917	136.704	Captured	Male	2	inside	Tonsil	+	Serum	+	0.836913	Serum	32.68	Serum	256
937	1242	2019-06-10	Mino	35.5314	136.92	Captured	Male	> 2	inside	Tonsil	-	Serum	+	0.488465	Serum	-	Serum	64
938	1243	2019-06-10	Hichiso	ND	ND	Captured	Male	≤ 1	inside	Tonsil	+	Serum	+	0.493238	Serum	NT	Serum	256
939	1244	2019-06-10	Kani	35.4075	137.122	Captured	Male	2	inside	Tonsil	-	Pleural effusion	+	0.734023	Pleural effusion	-	pleural effusion	256
940	1250	2019-06-10	Gifu	35.5185	136.704	Captured	Female	2	inside	Tonsil	-	Heart water	+	0.682047	Heart water	-	Heart water	1024
941	1253	2019-06-10	Mizunami	35.3002	137.288	Captured	Male	2	inside	Tonsil	-	Serum	+	0.429594	Serum	-	Serum	128
942	1254-2	2019-06-10	Mizunami	35.3165	137.31	Captured	Male	≤ 1	inside	Tonsil	+	Pleural effusion	-	0.00159109	Pleural effusion	31	pleural effusion	＜8
943	1255	2019-06-10	Gifu	35.5251	136.823	Captured	Female	1	inside	Tonsil	+	Serum	+	0.793954	Serum	-	Serum	128
944	1256	2019-06-10	Seki	35.5151	136.954	Captured	Male	2	inside	Tonsil	+	Serum	+	0.268364	Serum	-	Serum	＜8
945	1257	2019-06-10	Yaotsu	35.5034	137.146	Captured	Male	> 2	inside	Tonsil	+	Serum	+	1.16256	Serum	-	Serum	2048
946	1258	2019-06-10	Gujo	35.7453	137.08	Captured	Female	≤ 1	inside	Tonsil	+	Pleural effusion	-	0.00848581	Pleural effusion	25.1	pleural effusion	＜8
947	1261	2019-06-11	Ena	35.257	137.409	Death	Male	≤ 1	outside	Tonsil	-	Serum	-	-0.000530363	Serum	-	Serum	＜8
948	1262	2019-06-11	Yamagata	35.6122	136.77	Captured	Male	≤ 1	inside	Tonsil	+	Serum	-	0	Serum	-	Serum	＜8
949	1263	2019-06-11	Nakatsugawa	35.5776	137.439	Captured	Female	> 2	inside	Tonsil	+	Serum	-	0.00318218	Serum	22.1	Serum	8
950	1264	2019-06-11	Higashi shirakawa	35.6531	137.376	Captured	Female	2	outside	Tonsil	-	Serum	-	0.00318218	Serum	-	Serum	＜8
951	1265	2019-06-11	Ena	ND	ND	Captured	Female	> 2	inside	Tonsil	+	Serum	+	0.950941	Serum	NT	Serum	128
952	1270	2019-06-11	Gifu	35.4286	136.78	Captured	Male	≤ 1	outside	Tonsil	-	Serum	+	0.824924	Serum	-	Serum	32
953	1271	2019-06-11	Kani	35.3837	137.106	Captured	Female	> 2	outside	Tonsil	+	Serum	±	0.0662614	Serum	-	Serum	＜8
954	1272	2019-06-12	Toki	ND	ND	Death	Male	≤ 1	outside	Tonsil	+	Ascites	-	0.00182371	Ascites	NT	Ascites	8
955	1277	2019-06-12	Ena	35.4517	137.393	Captured	Female	> 2	inside	Tonsil	-	Serum	+	1.00243	Serum	-	Serum	2048
956	1278	2019-06-12	Ena	35.4493	137.413	Captured	Female	> 2	inside	Tonsil	+	Serum	+	1.19939	Serum	-	Serum	≧4096
957	1281	2019-06-12	Gifu	ND	ND	Captured	Female	> 2	inside	Tonsil	+	Serum	+	0.247416	Serum	NT	Serum	16
958	1282	2019-06-12	Nakatsugawa	35.5776	137.439	Captured	Female	1	inside	Tonsil	+	Serum	+	0.518541	Serum	27.2	Serum	＜8
959	1283	2019-06-12	Minokamo	35.514	137.012	Captured	Male	2	inside	Tonsil	+	Serum	+	0.920973	Serum	-	Serum	512
960	1284	2019-06-12	Minokamo	35.4727	137.005	Captured	Female	> 2	inside	Tonsil	+	Serum	+	1.06565	Serum	-	Serum	512
961	1286	2019-06-12	Higashi shirakawa	35.6521	137.322	Captured	Male	1	outside	Tonsil	+	Serum	+	0.732523	Serum	-	Serum	64
962	1287	2019-06-12	Mino	35.5515	136.859	Captured	Male	> 2	inside	Tonsil	+	Serum	+	1.169	Serum	-	Serum	1024
963	1288	2019-06-12	Mizunami	35.4005	137.322	Captured	Male	> 2	inside	Tonsil	-	Serum	+	0.843161	Serum	-	Serum	512
964	1288-2	2019-06-12	Mizunami	35.4005	137.322	Captured	Male	> 2	inside	Tonsil	+	Serum	+	1.10213	Serum	-	Serum	1024
965	1289	2019-06-12	Kani	35.4075	137.122	Captured	Female	> 2	inside	Tonsil	+	Serum	+	0.923404	Serum	-	Serum	128
966	1290	2019-06-13	Motosu	35.6117	136.584	Captured	Male	2	inside	Tonsil	+	Serum	-	0.00851064	Serum	21.3	Serum	＜8
967	1291	2019-06-13	Yamagata	35.5168	136.801	Captured	Female	2	inside	Tonsil	+	Serum	+	0.952584	Serum	38.2	Serum	256
968	1292	2019-06-13	Yamagata	35.6122	136.77	Captured	Female	> 2	outside	Tonsil	+	Serum	-	0.0352584	Serum	22.52	Serum	＜8
969	1293	2019-06-13	Ono	35.4984	136.634	Captured	Male	> 2	outside	Tonsil	+	Serum	-	-0.00607903	Serum	-	Serum	＜8
970	1294	2019-06-13	Nakatsugawa	35.3955	137.518	Captured	Female	2	inside	Tonsil	-	Serum	+	0.82614	Serum	-	Serum	64
971	1295	2019-06-13	Gifu	35.4262	136.803	Captured	Female	> 2	outside	Tonsil	+	Serum	+	0.61155	Serum	-	Serum	128
972	1296	2019-06-13	Nakatsugawa	35.6239	137.474	Captured	Female	1	inside	Tonsil	+	Serum	±	0.0759878	Serum	24.7	Serum	＜8
973	1299	2019-06-14	Mizunami	ND	ND	Death	Female	≤ 1	outside	Tonsil	+	Serum	-	0.024032	Serum	NT	Serum	16
974	1303	2019-06-14	Seki	35.5375	136.954	Captured	Male	> 2	inside	Tonsil	+	Serum	+	1.14887	Serum	-	Serum	2048
975	1304	2019-06-14	Motosu	35.6834	136.545	Captured	Male	> 2	outside	Tonsil	+	Serum	-	0.0126836	Serum	22.2	Serum	＜8
976	1306	2019-06-14	Yaotsu	35.5263	137.229	Captured	Female	1	inside	Tonsil	+	Serum	+	1.16622	Serum	-	Serum	2048
977	1307	2019-06-14	Nakatsugawa	35.6239	137.474	Captured	Female	1	inside	Tonsil	+	Serum	-	0.0300401	Serum	23.5	Serum	＜8
978	1309	2019-06-14	Nakatsugawa	ND	ND	Captured	Female	> 2	inside	Tonsil	-	Serum	-	0.00200267	Serum	NT	Serum	＜8
979	1310	2019-06-14	Nakatsugawa	35.534	137.38	Captured	Female	> 2	inside	Tonsil	-	Serum	-	0.00600801	Serum	-	Serum	＜8
980	1312	2019-06-14	Mizunami	35.3584	137.297	Captured	Male	> 2	inside	Tonsil	-	Serum	+	1.24766	Serum	-	Serum	2048
981	1313	2019-06-14	Kani	35.3856	137.018	Captured	Female	> 2	inside	Tonsil	+	Serum	+	1.13618	Serum	-	Serum	1024
982	1314	2019-06-17	Minokamo	ND	ND	Captured	Male	1	inside	Tonsil	+	Heart water	+	1.07477	Heart water	NT	Heart water	512
983	1316	2019-06-17	Gero	35.8467	137.179	Captured	Female	2	inside	Tonsil	+	Serum	+	0.339786	Serum	-	Serum	8
984	1317	2019-06-17	Seki	ND	ND	Captured	Female	> 2	inside	Tonsil	+	Serum	+	1.10147	Serum	NT	Serum	≧4096
985	1319	2019-06-17	Kani	ND	ND	Captured	Male	> 2	inside	Tonsil	-	Pleural effusion	+	1.16355	Pleural effusion	NT	pleural effusion	512
986	1320	2019-06-17	Gujo	ND	ND	Captured	Female	2	inside	Tonsil	-	Serum	+	0.931242	Serum	NT	Serum	512
987	1325	2019-06-17	Yamagata	35.5291	136.803	Captured	Female	2	inside	Tonsil	+	Serum	-	0.0133511	Serum	-	Serum	＜8
988	1326	2019-06-17	Yaotsu	35.5205	137.185	Captured	Female	> 2	inside	Tonsil	-	Serum	+	1.25968	Serum	-	Serum	2048
989	1327	2019-06-17	Nakatsugawa	35.534	137.38	Captured	Female	> 2	inside	Tonsil	+	Serum	+	0.423899	Serum	-	Serum	＜8
990	1328	2019-06-17	Minokamo	35.5323	137.049	Captured	Male	> 2	inside	Tonsil	+	Serum	+	1.10481	Serum	-	Serum	256
991	1329	2019-06-18	Takayama	36.0015	136.964	Death	Female	> 2	outside	Tonsil	+	Pleural effusion	-	0.00400534	Pleural effusion	36	pleural effusion	＜8
992	1331	2019-06-18	Shirakawa	35.5888	137.341	Death	Female	> 2	outside	Tonsil	+	Serum	-	0.00600801	Serum	27.4	Serum	＜8
993	1333	2019-06-17	Gujo	35.7453	137.08	Captured	Male	> 2	inside	Tonsil	+	Serum	+	0.478638	Serum	37.9	Serum	16
994	1334	2019-06-19	Takayama	36.1439	137.256	Death	Female	> 2	outside	Tonsil	+	Pleural effusion	-	0.0160214	Pleural effusion	32.3	pleural effusion	8
995	1337	2019-06-18	Ena	35.3299	137.356	Captured	Female	> 2	inside	Tonsil	-	Serum	+	1.05274	Serum	-	Serum	512
996	1339	2019-06-18	Seki	35.5375	136.954	Captured	Female	> 2	inside	Tonsil	-	Pleural effusion	+	1.02804	Pleural effusion	-	pleural effusion	256
997	1340	2019-06-18	Yamagata	35.5851	136.789	Captured	Female	2	inside	Tonsil	+	Serum	+	0.993992	Serum	-	Serum	256
998	1341	2019-06-18	Yaotsu	ND	ND	Captured	Female	> 2	inside	Tonsil	+	Serum	+	1.30374	Serum	NT	Serum	2048
999	1342	2019-06-18	Gujo	35.7485	136.964	Captured	Male	> 2	inside	Tonsil	+	Serum	+	0.600134	Serum	-	Serum	16
1000	1343	2019-06-18	Kani	35.4075	137.122	Captured	Female	2	inside	Tonsil	-	Serum	+	1.29239	Serum	-	Serum	2048
1001	1344	2019-06-18	Kani	35.3837	137.106	Captured	Female	> 2	outside	Tonsil	+	Serum	+	1.1321	Serum	-	Serum	512
1002	1345	2019-06-18	Nakatsugawa	35.534	137.38	Captured	Female	≤ 1	inside	Tonsil	-	Serum	-	0.0169492	Serum	-	Serum	＜8
1003	1346	2019-06-18	Mitake	35.434	137.141	Death	Female	> 2	inside	Tonsil	+	Pleural effusion	-	0.00249252	Pleural effusion	37.6	pleural effusion	＜8
1004	1349	2019-06-19	Seki	35.5375	136.954	Captured	Female	> 2	inside	Tonsil	+	Serum	+	0.966102	Serum	-	Serum	1024
1005	1351	2019-06-19	Kani	35.4071	137.085	Captured	Female	> 2	inside	Tonsil	+	Serum	-	0.0488534	Serum	26	Serum	＜8
1006	1352	2019-06-19	Yamagata	35.5291	136.803	Captured	Male	> 2	inside	Tonsil	+	Serum	+	0.860419	Serum	-	Serum	≧4096
1007	1353	2019-06-19	Hichiso	35.5853	137.088	Captured	Female	2	outside	Tonsil	+	Serum	+	0.37986	Serum	26.3	Serum	＜8
1008	1354	2019-06-19	Kawabe	35.4883	137.066	Captured	Female	1	inside	Tonsil	-	Serum	+	1.12712	Serum	-	Serum	1024
1009	1360	2019-06-20	Mizunami	35.3769	137.278	Death	Male	≤ 1	outside	Tonsil	-	Pleural effusion	-	0.000498504	Pleural effusion	-	pleural effusion	＜8
1010	1363	2019-06-20	Mizunami	35.3769	137.278	Death	Male	≤ 1	outside	Tonsil	-	Pleural effusion	-	0.00199402	Pleural effusion	-	pleural effusion	＜8
1011	1365	2019-06-20	Seki	35.5603	136.99	Captured	Male	> 2	inside	Tonsil	+	Serum	+	0.778166	Serum	-	Serum	256
1012	1366	2019-06-20	Yamagata	35.563	136.779	Captured	Female	> 2	outside	Tonsil	+	Serum	-	0.0104686	Serum	23	Serum	＜8
1013	1369	2019-06-21	Ena	35.3299	137.356	Captured	Female	> 2	inside	Tonsil	-	Serum	+	0.461615	Serum	-	Serum	16
1014	1370	2019-06-24	Minokamo	35.514	137.012	Captured	Male	≤ 1	inside	Tonsil	-	Serum	+	0.44317	Serum	-	Serum	256
1015	1371	2019-06-21	Gifu	35.5087	136.818	Captured	Female	> 2	inside	Tonsil	+	Serum	+	0.611167	Serum	-	Serum	256
1016	1372	2019-06-21	Kawabe	35.4822	137.06	Captured	Female	> 2	inside	Tonsil	+	Serum	+	0.611167	Serum	-	Serum	256
1017	1374	2019-06-21	Kani	35.396	137.08	Captured	Male	> 2	inside	Tonsil	-	Serum	+	0.821535	Serum	-	Serum	≧4096
1018	1375	2019-06-21	Kani	ND	ND	Captured	Female	> 2	inside	Tonsil	+	Serum	+	0.559821	Serum	NT	Serum	256
1019	1376	2019-06-21	Gujo	ND	ND	Captured	Male	≤ 1	outside	Tonsil	+	Serum	-	0.00249252	Serum	NT	Serum	＜8
1020	1377	2019-06-21	Gujo	35.8995	136.859	Captured	Male	> 2	outside	Tonsil	+	Serum	±	0.0862413	Serum	20.9	Serum	＜8
1021	1382	2019-06-23	Gujo	ND	ND	Captured	Male	2	inside	Tonsil	-	Serum	-	-0.000997009	Serum	NT	Serum	＜8
1022	1383	2019-06-23	Gifu	ND	ND	Captured	Male	> 2	inside	Tonsil	-	Pleural effusion	+	0.567797	Pleural effusion	NT	pleural effusion	512
1023	1385	2019-06-23	Mizunami	35.3475	137.283	Captured	Male	> 2	inside	Tonsil	-	Pleural effusion	+	0.682951	Pleural effusion	-	pleural effusion	1024
1024	1386	2019-06-23	Gujo	35.8995	136.859	Captured	Male	> 2	outside	Tonsil	+	Serum	±	0.0628116	Serum	25.1	Serum	＜8
1025	1387	2019-06-23	Shirakawa	ND	ND	Captured	Male	> 2	inside	Tonsil	+	Serum	+	0.608674	Serum	NT	Serum	256
1026	1389	2019-06-23	Higashi shirakawa	35.617	137.283	Captured	Male	2	outside	Tonsil	-	Serum	-	0.00697906	Serum	-	Serum	＜8
1027	1390	2019-06-23	Nakatsugawa	35.534	137.38	Captured	Female	≤ 1	inside	Tonsil	+	Serum	-	0.00199402	Serum	28	Serum	＜8
1028	1392	2019-06-24	Kawabe	35.4994	137.07	Captured	Female	> 2	inside	Tonsil	+	Serum	+	0.629113	Serum	-	Serum	512
1029	1393	2019-06-24	Gero	ND	ND	Captured	Female	≤ 1	inside	Tonsil	-	Serum	-	-0.000498504	Serum	NT	Serum	＜8
1030	1394	2019-06-24	Mizunami	35.3175	137.343	Captured	Male	> 2	inside	Tonsil	-	Serum	+	0.757727	Serum	-	Serum	1024
1031	1396	2019-06-24	Nakatsugawa	35.534	137.38	Captured	Male	> 2	inside	Tonsil	-	Serum	-	0.000498504	Serum	-	Serum	＜8
1032	1397	2019-06-24	Nakatsugawa	35.534	137.38	Captured	Male	> 2	inside	Tonsil	-	Serum	-	-0.00149551	Serum	-	Serum	＜8
1033	1398	2019-06-24	Nakatsugawa	ND	ND	Captured	Male	> 2	inside	Tonsil	-	Serum	-	0.0117933	Serum	NT	Serum	＜8
1034	1399	2019-06-24	Shirakawa	ND	ND	Captured	Male	> 2	inside	Tonsil	-	Serum	+	1.22026	Serum	NT	Serum	512
1035	1400	2019-06-24	Minokamo	35.514	137.012	Captured	Female	≤ 1	inside	Tonsil	-	Serum	+	0.939993	Serum	-	Serum	512
1036	1402	2019-06-24	Nakatsugawa	ND	ND	Death	Male	2	outside	Tonsil	+	Pleural effusion	-	0.00693722	Pleural effusion	NT	pleural effusion	8
1037	1404	2019-06-24	Nakatsugawa	35.5776	137.439	Captured	Male	> 2	inside	Tonsil	+	Serum	+	0.550815	Serum	-	Serum	16
1038	1405	2019-06-24	Kani	ND	ND	Captured	Male	≤ 1	outside	Tonsil	+	Serum	-	0.00416233	Serum	NT	Serum	＜8
1039	1406	2019-06-25	Gujo	35.7485	136.964	Captured	Male	2	outside	Tonsil	+	Pleural effusion	-	0	Pleural effusion	-	pleural effusion	＜8
1040	1407	2019-06-25	Motosu	35.5907	136.646	Captured	Male	> 2	outside	Tonsil	+	Serum	+	1.15088	Serum	-	Serum	≧4096
1041	1408	2019-06-25	Seki	35.5122	136.988	Captured	Male	> 2	inside	Tonsil	+	Serum	+	0.977454	Serum	-	Serum	256
1042	1409	2019-06-25	Kawabe	35.5206	137.073	Captured	Male	> 2	inside	Tonsil	+	Serum	+	1.1821	Serum	-	Serum	1024
1043	1410	2019-06-25	Higashi shirakawa	35.617	137.283	Captured	Male	1	outside	Tonsil	-	Serum	-	0.00138744	Serum	-	Serum	＜8
1044	1411	2019-06-25	Shirakawa	35.6062	137.212	Captured	Male	> 2	outside	Tonsil	+	Serum	-	-0.00901838	Serum	24	Serum	＜8
1045	1412	2019-06-25	Nakatsugawa	35.5776	137.439	Captured	Female	> 2	inside	Tonsil	-	Serum	-	-0.00485605	Serum	-	Serum	＜8
1046	1413	2019-06-25	Mino	35.5515	136.859	Captured	Female	≤ 1	inside	Tonsil	+	Serum	+	0.85744	Serum	-	Serum	128
1047	1415	2019-06-25	Gujo	35.7485	136.964	Captured	Male	≤ 1	outside	Tonsil	+	Serum	-	0.00346861	Serum	22	Serum	＜8
1048	1417	2019-06-26	Kawabe	35.5206	137.073	Captured	Male	1	inside	Tonsil	+	Serum	+	1.10094	Serum	-	Serum	1024
1049	1419	2019-06-26	Mizunami	35.4384	137.244	Captured	Male	> 2	inside	Tonsil	-	Serum	+	1.25356	Serum	-	Serum	1024
1050	1421	2019-06-26	Yaotsu	35.5205	137.185	Captured	Female	1	inside	Tonsil	+	Serum	+	1.25911	Serum	-	Serum	1024
1051	1422	2019-06-26	Yamagata	35.6122	136.77	Captured	Female	1	inside	Tonsil	+	Serum	-	0.0478668	Serum	24.6	Serum	＜8
1052	1423	2019-06-27	Nakatsugawa	ND	ND	Death	Male	> 2	inside	Tonsil	+	Serum	±	0.0596491	Serum	NT	Serum	＜8
1053	1424	2019-06-27	Gujo	ND	ND	Captured	Female	1	inside	Tonsil	+	Serum	-	0.0477193	Serum	NT	Serum	16
1054	1425	2019-06-27	Shirakawa	35.5538	137.302	Captured	Male	> 2	inside	Tonsil	-	Serum	+	1.73263	Serum	-	Serum	512
1055	1426	2019-06-27	Gifu	35.5251	136.823	Captured	Male	> 2	inside	Tonsil	-	Serum	-	0.0147368	Serum	37	Serum	＜8
1056	1428	2019-06-27	Hichiso	35.5751	137.146	Captured	Female	1	inside	Tonsil	+	Serum	+	0.850526	Serum	-	Serum	256
1057	1429	2019-06-28	Takayama	36.1461	137.252	Captured	Female	> 2	outside	Tonsil	-	Serum	-	-0.000701754	Serum	39.3	Serum	＜8
1058	1430	2019-06-28	Gujo	35.8995	136.859	Captured	Male	> 2	outside	Tonsil	-	Serum	-	0.00350877	Serum	-	Serum	＜8
1059	1431	2019-06-28	Gujo	35.7485	136.964	Captured	Male	> 2	outside	Tonsil	+	Serum	+	0.635088	Serum	27.2	Serum	＜8
1060	1432	2019-06-28	Mino	35.5783	136.925	Captured	Male	> 2	inside	Tonsil	+	Serum	+	1.60351	Serum	-	Serum	1024
1061	1435	2019-07-01	Mitake	ND	ND	Captured	Male	2	inside	Tonsil	+	Ascites	+	0.666667	Ascites	NT	Ascites	512
1062	1437	2019-07-01	Shirakawa	ND	ND	Captured	Male	1	inside	Tonsil	+	Heart water	+	0.666667	Heart water	NT	Heart water	1024
1063	1440	2019-07-01	Gujo	35.8451	137.028	Captured	Male	2	inside	Tonsil	+	Serum	±	0.0624561	Serum	25.2	Serum	＜8
1064	1441	2019-07-01	Seki	35.5332	136.944	Captured	Male	> 2	inside	Tonsil	-	Serum	+	1.31298	Serum	-	Serum	128
1065	1445	2019-07-01	Gifu	ND	ND	Death	Female	≤ 1	outside	Tonsil	-	Serum	+	0.102456	Serum	NT	Serum	256
1066	1446	2019-07-03	Nakatsugawa	ND	ND	Death	Male	> 2	inside	Tonsil	+	Pleural effusion	-	0.000701754	Pleural effusion	NT	pleural effusion	＜8
1067	1447	2019-07-02	Motosu	35.492	136.685	Captured	Male	2	inside	Tonsil	+	Serum	-	0.000701754	Serum	28	Serum	＜8
1068	1448	2019-07-03	Takayama	ND	ND	Death	Male	> 2	outside	Tonsil	+	Serum	+	0.550877	Serum	NT	Serum	16
1069	1449	2019-07-03	Nakatsugawa	ND	ND	Death	Male	> 2	inside	Tonsil	+	Pleural effusion	+	0.12	Pleural effusion	NT	pleural effusion	＜8
1070	1451	2019-07-03	Nakatsugawa	35.5776	137.439	Death	Male	≤ 1	inside	Tonsil	+	Serum	+	0.294035	Serum	-	Serum	64
1071	1455	2019-07-03	Mino	35.5515	136.859	Captured	Female	> 2	outside	Tonsil	+	Serum	+	0.359298	Serum	-	Serum	32
1072	1457	2019-07-03	Gujo	ND	ND	Death	Female	≤ 1	outside	Tonsil	+	Serum	-	0.00631579	Serum	NT	Serum	＜8
1073	1460	2019-07-05	Kawabe	35.4705	137.056	Captured	Female	> 2	inside	Tonsil	-	Serum	+	0.876977	Serum	-	Serum	128
1074	1462	2019-07-05	Gujo	35.8995	136.859	Captured	Male	≤ 1	outside	Tonsil	+	Serum	-	0.0010721	Serum	27	Serum	8
1075	1463	2019-07-05	Ibagawa	35.4751	136.59	Captured	Female	≤ 1	outside	Tonsil	-	Serum	-	0.0010721	Serum	-	Serum	＜8
1076	1469	2019-07-08	Gifu	35.5063	136.856	Death	Male	> 2	outside	Tonsil	+	Serum	-	0.000536049	Serum	33	Serum	＜8
1077	1473	2019-07-08	Kaizu	35.2129	136.605	Captured	Male	> 2	outside	Tonsil	-	Pleural effusion	-	0.00911284	Pleural effusion	-	pleural effusion	＜8
1078	1475	2019-07-08	Ena	35.4517	137.393	Death	Female	> 2	inside	Tonsil	+	Serum	+	1.04905	Serum	-	Serum	1024
1079	1480	2019-07-08	Gujo	35.7485	136.964	Captured	Female	≤ 1	outside	Tonsil	-	Serum	-	0.00589654	Serum	-	Serum	＜8
1080	1481	2019-07-09	Hichiso	35.5751	137.146	Captured	Male	2	inside	Tonsil	+	Serum	+	1.25168	Serum	-	Serum	1024
1081	1482	2019-07-09	Mino	35.5515	136.859	Captured	Male	> 2	outside	Tonsil	+	Serum	-	0.0402037	Serum	22	Serum	＜8
1082	1484	2019-07-09	Gujo	35.948	136.888	Captured	Female	1	outside	Tonsil	+	Serum	-	0.00375235	Serum	29.2	Serum	＜8
1083	1485	2019-07-09	Gujo	35.8451	137.028	Captured	Male	> 2	inside	Tonsil	+	Serum	+	0.182793	Serum	31	Serum	8
1084	1486	2019-07-09	Toki	35.2978	137.2	Death	Female	≤ 1	inside	Tonsil	+	Heart water	-	0	Heart water	32	Heart water	8
1085	1488	2019-07-10	Mitake	ND	ND	Captured	Male	> 2	inside	Tonsil	-	Serum	+	0.558027	Serum	NT	Serum	1024
1086	1490	2019-07-10	Yamagata	35.5677	136.695	Captured	Female	> 2	inside	Tonsil	+	Serum	+	0.902707	Serum	-	Serum	512
1087	1492	2019-07-10	Mino	35.5515	136.859	Captured	Female	2	outside	Tonsil	+	Serum	+	0.872152	Serum	31	Serum	64
1088	1494	2019-07-11	Gujo	ND	ND	Death	Male	> 2	inside	Tonsil	-	Serum	-	0.0021442	Serum	NT	Serum	＜8
1089	1496	2019-07-11	Takayama	ND	ND	Death	Female	≤ 1	outside	Tonsil	+	Serum	-	-0.00911284	Serum	NT	Serum	＜8
1090	1498	2019-07-10	Hida	36.3461	137.285	Captured	Male	≤ 1	outside	Serum	-	Serum	-	-0.0010721	Serum	-	Serum	＜8
1091	1499	2019-07-11	Gifu	ND	ND	Captured	Male	≤ 1	outside	Tonsil	-	Serum	-	0.0353793	Serum	NT	Serum	＜8
1092	1500	2019-07-11	Minokamo	35.5323	137.049	Captured	Male	> 2	inside	Tonsil	+	Serum	-	0.00643259	Serum	26	Serum	＜8
1093	1501	2019-07-11	Motosu	35.5591	136.675	Captured	Female	2	inside	Tonsil	+	Serum	+	0.980434	Serum	-	Serum	512
1094	1502	2019-07-11	Gujo	35.8995	136.859	Captured	Male	≤ 1	outside	Tonsil	-	Serum	-	0.00268025	Serum	-	Serum	＜8
1095	1502-2	2019-07-11	Gujo	35.8995	136.859	Captured	Female	≤ 1	outside	Tonsil	-	Serum	-	-0.000536049	Serum	-	Serum	＜8
1096	1503	2019-07-12	Mitake	ND	ND	Death	Male	1	inside	Tonsil	+	Serum	±	0.0902862	Serum	NT	Serum	128
1097	1504	2019-07-12	Toki	ND	ND	Death	Female	≤ 1	outside	Tonsil	+	Serum	+	1.59694	Serum	NT	Serum	2048
1098	1505	2019-07-12	Nakatsugawa	ND	ND	Death	Male	≤ 1	outside	Tonsil	-	Serum	-	0.00644901	Serum	NT	Serum	＜8
1099	1509	2019-07-12	Nakatsugawa	ND	ND	Death	Male	≤ 1	outside	Tonsil	+	Serum	±	0.057235	Serum	NT	Serum	128
1100	1510	2019-07-11	Takayama	ND	ND	Death	Female	≤ 1	outside	Tonsil	-	Serum	-	-0.0021442	Serum	NT	Serum	＜8
1101	1512	2019-07-12	Gujo	ND	ND	Captured	Male	2	inside	Tonsil	+	Serum	±	0.0862555	Serum	NT	Serum	＜8
1102	1513	2019-07-12	Nakatsugawa	35.534	137.38	Death	Female	2	inside	Tonsil	+	Serum	±	0.0685208	Serum	23.9	Serum	8
1103	1514	2019-07-12	Kaizu	35.2129	136.605	Captured	Male	> 2	inside	Tonsil	+	Serum	+	0.455462	Serum	27.9	Serum	＜8
1104	1515	2019-07-12	Hichiso	ND	ND	Death	Male	≤ 1	inside	Tonsil	+	Serum	-	0.0112858	Serum	NT	Serum	8
1105	1516	2019-07-14	Mino	ND	ND	Captured	Male	> 2	outside	Tonsil	-	Serum	+	1.40427	Serum	NT	Serum	2048
1106	1517	2019-07-14	Gujo	ND	ND	Captured	Female	> 2	inside	Tonsil	+	Serum	+	1.27207	Serum	NT	Serum	128
1107	1520	2019-07-14	Minokamo	35.4856	137.034	Captured	Female	2	inside	Tonsil	-	Serum	+	2.09915	Serum	-	Serum	512
1108	1521	2019-07-14	Gujo	35.7485	136.964	Captured	Male	> 2	inside	Tonsil	-	Serum	-	-0.00161225	Serum	-	Serum	＜8
1109	1522	2019-07-14	Ibagawa	ND	ND	Death	Male	≤ 1	inside	Tonsil	-	Serum	-	0.00644901	Serum	NT	Serum	＜8
1110	1523	2019-07-15	Hida	ND	ND	Captured	Male	> 2	inside	Serum (Hemolysis)	-	Serum	-	0.00241838	Serum	NT	Serum	＜8
1111	1524	2019-07-16	Gujo	ND	ND	Captured	Female	> 2	inside	Tonsil	-	Serum	+	0.13946	Serum	NT	Serum	8
1112	1525	2019-07-16	Seki	ND	ND	Captured	Female	≤ 1	inside	Tonsil	-	Serum	+	0.402257	Serum	NT	Serum	32
1113	1526	2019-07-16	Yaotsu	35.5034	137.146	Captured	Male	> 2	inside	Tonsil	-	Serum	+	1.50584	Serum	-	Serum	≧4096
1114	1527	2019-07-16	Gujo	35.7485	136.964	Captured	Female	1	inside	Tonsil	-	Serum	-	0.000806127	Serum	-	Serum	＜8
1115	1528	2019-07-16	Gujo	35.8995	136.859	Captured	Female	≤ 1	inside	Tonsil	-	Serum	-	0.00322451	Serum	-	Serum	＜8
1116	1530	2019-07-16	Ena	ND	ND	Death	Male	> 2	inside	Tonsil	+	Serum	+	0.272471	Serum	NT	Serum	256
1117	1531	2019-07-17	Nakatsugawa	ND	ND	Death	Female	2	inside	Tonsil	+	Pleural effusion	+	0.420798	Pleural effusion	NT	pleural effusion	8
1118	1532	2019-07-17	Nakatsugawa	ND	ND	Death	Male	> 2	inside	Tonsil	+	Pleural effusion	-	-0.000806127	Pleural effusion	NT	pleural effusion	8
1119	1533	2019-07-17	Seki	35.7664	136.82	Death	Female	≤ 1	inside	Tonsil	-	Heart water	-	0.00161225	Heart water	-	Heart water	＜8
1120	1534	2019-07-17	Yaotsu	35.5205	137.185	Captured	Female	> 2	inside	Tonsil	-	Serum	+	2.09109	Serum	-	Serum	1024
1121	1535	2019-07-17	Gujo	ND	ND	Captured	Female	2	inside	Tonsil	+	Serum	-	0.0249899	Serum	NT	Serum	＜8
1122	1536	2019-07-17	Seki	ND	ND	Captured	Female	> 2	outside	Tonsil	+	Serum	-	0.0177348	Serum	NT	Serum	＜8
1123	1536-2	2019-07-17	Seki	35.5098	136.881	Captured	Female	≤ 1	outside	Tonsil	+	Serum	+	0.312777	Serum	-	Serum	1024
1124	1538	2019-07-17	Gujo	35.7485	136.964	Captured	Male	> 2	inside	Tonsil	+	Serum	+	0.361951	Serum	-	Serum	512
1125	1541	2019-07-18	Tarui	ND	ND	Captured	Male	> 2	inside	Tonsil	-	Serum	-	0.00806127	Serum	NT	Serum	＜8
1126	1542	2019-07-18	Yamagata	35.61	136.7	Captured	Female	> 2	inside	Tonsil	+	Serum	+	1.76784	Serum	-	Serum	64
1127	1543	2019-07-19	Nakatsugawa	ND	ND	Death	Male	≤ 1	inside	Tonsil	+	Serum	-	0.00996678	Serum	NT	Serum	16
1128	1544	2019-07-19	Gujo	ND	ND	Death	Female	> 2	inside	Tonsil	+	Pleural effusion	+	0.186047	Pleural effusion	NT	pleural effusion	8
1129	1545	2019-07-19	Gujo	35.8995	136.859	Death	Male	≤ 1	inside	Tonsil	+	Serum	-	0.00387597	Serum	26.66	Serum	＜8
1130	1547	2019-07-19	Gujo	35.8451	137.028	Captured	Male	1	inside	Tonsil	-	Serum	-	0.00276855	Serum	-	Serum	＜8
1131	1548	2019-07-19	Gujo	35.8995	136.859	Captured	Male	> 2	inside	Tonsil	-	Serum	-	-0.00166113	Serum	-	Serum	＜8
1132	1552	2019-07-22	Mitake	ND	ND	Captured	Female	> 2	inside	Tonsil	-	Pleural effusion	+	0.783499	Pleural effusion	NT	pleural effusion	128
1133	1553	2019-07-22	Tajimi	ND	ND	Death	Male	> 2	inside	Tonsil	+	Pleural effusion	-	0.00055371	Pleural effusion	NT	pleural effusion	＜8
1134	1554	2019-07-22	Shirakawa	35.7615	137.684	Captured	Female	> 2	inside	Serum (Hemolysis)	-	Serum	-	0.00110742	Serum	-	Serum	＜8
1135	1555	2019-07-22	Seki	35.5098	136.881	Captured	Male	> 2	outside	Tonsil	+	Serum	-	0.0398671	Serum	26.14	Serum	＜8
1136	1556	2019-07-22	Takayama	36.0015	136.964	Captured	Male	> 2	inside	Tonsil	+	Serum	+	0.920266	Serum	-	Serum	256
1137	1556-2	2019-07-22	Takayama	ND	ND	Captured	Female	≤ 1	inside	Tonsil	-	Serum	-	0.00055371	Serum	NT	Serum	＜8
1138	1556-3	2019-07-22	Takayama	36.0015	136.964	Captured	Male	≤ 1	inside	Tonsil	-	Serum	-	0.00110742	Serum	-	Serum	＜8
1139	1557	2019-07-22	Yaotsu	35.5205	137.185	Captured	Female	2	inside	Tonsil	+	Serum	+	0.723145	Serum	-	Serum	512
1140	1562	2019-07-23	Seki	35.5098	136.881	Captured	Male	> 2	outside	Tonsil	+	Serum	-	0.0249169	Serum	27.13	Serum	＜8
1141	1563	2019-07-23	Takayama	ND	ND	Captured	Male	> 2	inside	Tonsil	+	Serum	+	0.124585	Serum	NT	Serum	32
1142	1564	2019-07-23	Gujo	35.7485	136.964	Captured	Male	> 2	inside	Tonsil	-	Heart water	-	0.00055371	Heart water	-	Heart water	＜8
1143	1565	2019-07-23	Hichiso	35.5751	137.146	Captured	Female	≤ 1	inside	Tonsil	+	Serum	+	0.119601	Serum	26.5	Serum	16
1144	1567	2019-07-24	Motosu	35.7353	136.661	Captured	Female	1	inside	Tonsil	+	Serum	+	0.834441	Serum	31	Serum	512
1145	1568	2019-07-24	Mitake	35.434	137.141	Captured	Male	> 2	inside	Tonsil	-	Serum	+	0.998893	Serum	-	Serum	≧4096
1146	1569	2019-07-24	Gujo	ND	ND	Captured	Male	> 2	inside	Tonsil	-	Serum	-	0.00276855	Serum	NT	Serum	＜8
1147	1571	2019-07-24	Yoro	35.2842	136.552	Captured	Male	2	inside	Tonsil	+	Serum	+	0.299003	Serum	22.8	Serum	16
1148	1572	2019-07-24	Yamagata	35.5677	136.695	Captured	Male	> 2	inside	Tonsil	+	Serum	+	0.994463	Serum	-	Serum	2048
1149	1573	2019-07-25	Shirakawa	35.6127	137.253	Captured	Male	≤ 1	inside	Tonsil	-	Serum	-	0.0215947	Serum	-	Serum	＜8
1150	1573-2	2019-07-25	Shirakawa	35.6127	137.253	Captured	Female	≤ 1	inside	Tonsil	-	Heart water	-	0.0276855	Heart water	-	Heart water	＜8
1151	1575	2019-07-25	Sakahogi	35.4273	136.978	Captured	Male	≤ 1	inside	Tonsil	-	Serum	+	0.546512	Serum	-	Serum	64
1152	1577	2019-07-25	Gujo	ND	ND	Captured	Male	≤ 1	inside	Tonsil	+	Serum	±	0.076412	Serum	NT	Serum	＜8
1153	1578	2019-07-25	Hichiso	35.5751	137.146	Captured	Female	≤ 1	inside	Tonsil	-	Serum	-	-0.00110742	Serum	-	Serum	＜8
1154	1579	2019-07-26	Yamagata	35.5603	136.803	Death	Male	> 2	inside	Tonsil	+	Serum	-	0	Serum	29	Serum	＜8
1155	1580	2019-07-26	Nakatsugawa	35.5315	137.572	Death	Male	> 2	inside	Tonsil	+	Serum	-	0.000696864	Serum	24	Serum	＜8
1156	1581	2019-07-26	Nakatsugawa	ND	ND	Death	Female	> 2	inside	Tonsil	+	Serum	-	0.0236934	Serum	NT	Serum	8
1157	1583	2019-07-26	Gujo	ND	ND	Captured	Male	≤ 1	inside	Tonsil	-	Serum	-	-0.000696864	Serum	NT	Serum	＜8
1158	1584	2019-07-26	Higashi shirakawa	35.617	137.283	Captured	Male	≤ 1	inside	Tonsil	+	Serum	+	0.535889	Serum	29.4	Serum	8
1159	1585	2019-07-26	Ibagawa	35.5359	136.608	Death	Female	> 2	inside	Tonsil	+	Heart water	-	0	Heart water	28	Heart water	＜8
1160	1586	2019-07-26	Takayama	36.2109	137.218	Death	Male	≤ 1	inside	Tonsil	-	Serum	-	-0.00139373	Serum	-	Serum	＜8
1161	1587	2019-07-26	Kaizu	35.2129	136.605	Captured	Male	≤ 1	inside	Tonsil	-	Heart water	-	0.00139373	Heart water	-	Heart water	＜8
1162	1587-2	2019-07-26	Kaizu	ND	ND	Captured	Female	≤ 1	inside	Tonsil	-	Serum	-	0.000696864	Serum	NT	Serum	8
1163	1588	2019-07-26	Kani	35.3837	137.106	Captured	Female	> 2	outside	Tonsil	-	Serum	+	1.08502	Serum	-	Serum	512
1164	1590	2019-07-26	Gujo	ND	ND	Captured	Male	> 2	inside	Tonsil	+	Serum	+	0.85993	Serum	NT	Serum	512
1165	1591	2019-07-26	Shirakawa	ND	ND	Captured	Male	1	inside	Tonsil	-	Serum	+	1.09129	Serum	NT	Serum	2048
1166	1591-2	2019-07-26	Shirakawa	35.582	137.289	Captured	Male	1	inside	Tonsil	+	Serum	+	1.06272	Serum	-	Serum	1024
1167	1593	2019-07-27	Takayama	36.2481	137.516	Captured	Female	> 2	inside	Serum	-	Serum	-	0.0348432	Serum	-	Serum	＜8
1168	1594	2019-07-27	Takayama	36.2481	137.516	Captured	Male	≤ 1	inside	Serum	-	Serum	+	0.449477	Serum	-	Serum	＜8
1169	1595	2019-07-27	Gujo	ND	ND	Captured	Male	> 2	inside	Tonsil	+	Serum	+	0.784669	Serum	NT	Serum	64
1170	1596	2019-07-27	Tarui	35.3563	136.521	Captured	Male	> 2	inside	Tonsil	-	Serum	-	0.00209059	Serum	-	Serum	＜8
1171	1601	2019-07-27	Hida	36.3461	137.285	Captured	Male	≤ 1	inside	Serum	-	Serum	-	0.00557491	Serum	-	Serum	＜8
1172	1603	2019-07-28	Gero	ND	ND	Captured	Female	≤ 1	inside	Tonsil	+	Serum	+	0.261324	Serum	NT	Serum	＜8
1173	1606	2019-07-29	Motosu	35.644	136.581	Captured	Female	2	inside	Tonsil	+	Serum	+	0.350523	Serum	-	Serum	＜8
1174	1607	2019-07-29	Tarui	35.4085	136.533	Captured	Female	> 2	inside	Serum	-	Serum	-	0.00418118	Serum	-	Serum	＜8
1175	1608	2019-07-30	Ena	35.3006	137.503	Death	Male	2	inside	Tonsil	+	Pleural effusion	-	0.0425087	Pleural effusion	29.6	pleural effusion	＜8
1176	1609	2019-07-29	Gujo	ND	ND	Captured	Male	≤ 1	inside	Tonsil	-	Serum	-	0.00139373	Serum	NT	Serum	＜8
1177	1610	2019-07-29	Ibagawa	35.5359	136.608	Captured	Male	> 2	inside	Tonsil	+	Serum	-	0.0313589	Serum	27	Serum	＜8
1178	1611	2019-07-29	Gero	35.7235	137.285	Captured	Female	> 2	inside	Tonsil	+	Serum	-	0.00209059	Serum	37	Serum	＜8
1179	1612	2019-07-29	Ena	ND	ND	Captured	Male	> 2	inside	Tonsil	-	Serum	+	1.09338	Serum	NT	Serum	1024
1180	1613	2019-07-29	Ena	35.3299	137.356	Captured	Female	> 2	inside	Tonsil	-	Serum	+	1.18606	Serum	-	Serum	2048
1181	1614	2019-07-29	Gifu	35.5204	136.822	Captured	Female	≤ 1	inside	Tonsil	-	Serum	-	0.00418118	Serum	-	Serum	＜8
1182	1615	2019-07-29	Kawabe	ND	ND	Captured	Male	> 2	inside	Tonsil	-	Serum	+	0.280139	Serum	NT	Serum	8
1183	1616	2019-07-29	Sekigahara	ND	ND	Captured	Male	≤ 1	inside	Tonsil	-	Serum	-	0.00278746	Serum	NT	Serum	＜8
1184	1617	2019-07-30	Sekigahara	ND	ND	Captured	Female	> 2	inside	Tonsil	-	Serum	-	0.00278746	Serum	NT	Serum	8
1185	1618	2019-07-29	Nakatsugawa	35.534	137.38	Captured	Female	≤ 1	inside	Tonsil	+	Serum	+	0.179094	Serum	25.5	Serum	32
1186	1619	2019-07-30	Takayama	36.0611	137.28	Captured	Male	≤ 1	inside	Tonsil	-	Serum	-	0.000696864	Serum	-	Serum	＜8
1187	1619-2	2019-07-30	Takayama	36.0611	137.28	Captured	Male	≤ 1	inside	Tonsil	-	Serum	-	0.00139373	Serum	-	Serum	＜8
1188	1620	2019-07-30	Takayama	36.0571	137.185	Captured	Female	> 2	inside	Tonsil	-	Serum	-	0.00711955	Serum	-	Serum	＜8
1189	1620-2	2019-07-30	Takayama	36.0571	137.185	Captured	Female	≤ 1	inside	Tonsil	-	Pleural effusion	-	0.00177989	Pleural effusion	-	pleural effusion	＜8
1190	1620-3	2019-07-30	Takayama	ND	ND	Captured	Male	≤ 1	inside	Tonsil	-	Serum	-	0	Serum	NT	Serum	＜8
1191	1621	2019-07-30	Takayama	36.0611	137.28	Captured	Female	2	inside	Tonsil	-	Pleural effusion	-	0.010086	Pleural effusion	-	pleural effusion	＜8
1192	1621-2	2019-07-30	Takayama	36.0611	137.28	Captured	Female	2	inside	Tonsil	-	Serum	-	0.00415307	Serum	-	Serum	＜8
1193	1622	2019-07-30	Takayama	36.1439	137.256	Captured	Female	≤ 1	inside	Tonsil	-	Serum	-	0.00177989	Serum	-	Serum	＜8
1194	1623	2019-07-29	Mino	35.5818	136.852	Death	Male	> 2	inside	Tonsil	-	Serum	+	0.216725	Serum	-	Serum	16
1195	1624	2019-07-29	Hida	36.2381	137.186	Captured	Female	≤ 1	inside	Serum	-	Serum	-	0.00415307	Serum	-	Serum	＜8
1196	1625	2019-07-30	Gujo	35.7485	136.964	Captured	Female	> 2	inside	Tonsil	-	Serum	+	1.26431	Serum	-	Serum	1024
1197	1626	2019-07-30	Tajimi	35.3107	137.08	Captured	Male	> 2	inside	Tonsil	+	Serum	+	1.32305	Serum	-	Serum	1024
1198	1628	2019-07-30	Ena	35.2939	137.409	Captured	Male	≤ 1	inside	Tonsil	-	Serum	-	0.000593296	Serum	-	Serum	＜8
1199	1628-2	2019-07-30	Ena	35.2939	137.409	Captured	Male	≤ 1	inside	Tonsil	-	Serum	-	-0.00177989	Serum	-	Serum	＜8
1200	1629	2019-07-30	Ena	35.3006	137.503	Captured	Male	> 2	inside	Tonsil	-	Serum	+	1.00148	Serum	-	Serum	1024
1201	1630	2019-07-30	Ibagawa	ND	ND	Captured	Male	2	inside	Tonsil	-	Serum	-	0.00118659	Serum	NT	Serum	＜8
1202	1631	2019-07-29	Takayama	36.1461	137.252	Captured	Unknown	≤ 1	inside	Serum	-	Serum	+	0.239691	Serum	-	Serum	8
1203	1632	2019-07-30	Gujo	35.6567	136.976	Captured	Male	≤ 1	inside	Tonsil	+	Serum	-	0	Serum	-	Serum	＜8
1204	1633	2019-07-30	Gujo	35.948	136.888	Captured	Female	≤ 1	inside	Tonsil	+	Serum	+	0.101454	Serum	20	Serum	＜8
1205	1636	2019-07-29	Ogaki	35.3433	136.492	Captured	Unknown	≤ 1	inside	Serum	+	Serum	+	0.182735	Serum	25.2	Serum	＜8
1206	1637	2019-07-29	Mizunami	35.3769	137.278	Captured	Unknown	> 2	inside	Serum	-	Serum	+	0.773064	Serum	-	Serum	2048
1207	1638	2019-07-30	Seki	35.5151	136.954	Captured	Female	2	inside	Serum	-	Serum	+	0.676357	Serum	-	Serum	512
1208	1639	2019-07-31	Mizunami	35.3769	137.278	Captured	Female	> 2	inside	Tonsil	-	Serum	+	0.47701	Serum	-	Serum	128
1209	1639-2	2019-07-31	Mizunami	35.3769	137.278	Captured	Female	> 2	inside	Tonsil	+	Serum	+	0.795016	Serum	-	Serum	1024
1210	1640	2019-07-30	Takayama	36.1461	137.252	Captured	Unknown	≤ 1	inside	Serum	-	Serum	-	0.000593296	Serum	-	Serum	＜8
1211	1641	2019-07-30	Takayama	36.1461	137.252	Captured	Unknown	2	inside	Serum	-	Serum	-	0.00237318	Serum	-	Serum	＜8
1212	1642	2019-07-31	Gujo	35.7485	136.964	Captured	Female	> 2	inside	Tonsil	+	Serum	+	0.294868	Serum	-	Serum	32
1213	1642-2	2019-07-31	Gujo	35.7485	136.964	Captured	Male	≤ 1	inside	Tonsil	-	Serum	-	0.00118659	Serum	-	Serum	＜8
1214	1642-3	2019-07-31	Gujo	ND	ND	Captured	Male	≤ 1	inside	Tonsil	-	Serum	-	0.00177989	Serum	NT	Serum	＜8
1215	1643	2019-07-31	Sakahogi	35.4408	136.978	Captured	Female	> 2	inside	Tonsil	-	Serum	+	0.416494	Serum	-	Serum	1024
1216	1644	2019-07-31	Mitake	35.416	137.164	Captured	Female	> 2	inside	Tonsil	+	Serum	+	0.430733	Serum	-	Serum	512
1217	1645	2019-07-31	Mitake	35.4434	137.122	Captured	Male	2	inside	Tonsil	-	Serum	+	0.489469	Serum	-	Serum	1024
1218	1646	2019-07-29	Takayama	36.2109	137.218	Captured	Male	2	inside	Serum	-	Serum	+	0.417087	Serum	-	Serum	8
1219	1647	2019-07-31	Gujo	35.7485	136.964	Captured	Female	> 2	inside	Tonsil	-	Serum	-	0.00296648	Serum	-	Serum	＜8
1220	1648	2019-07-31	Gujo	35.7485	136.964	Captured	Male	≤ 1	inside	Tonsil	-	Serum	-	0	Serum	-	Serum	＜8
1221	1649	2019-07-31	Mizunami	35.4384	137.244	Captured	Male	> 2	inside	Tonsil	-	Serum	+	0.977751	Serum	-	Serum	512
1222	1650	2019-07-31	Ibagawa	35.5359	136.608	Captured	Female	2	inside	Tonsil	+	Serum	-	0.0486503	Serum	24.7	Serum	＜8
1223	1651	2019-07-31	Ibagawa	35.5541	136.504	Captured	Male	2	inside	Tonsil	+	Serum	±	0.0777217	Serum	-	Serum	＜8
1224	1657	2019-07-31	Tajimi	35.3488	137.085	Captured	Female	> 2	inside	Tonsil	+	Serum	+	1.36268	Serum	-	Serum	1024
1225	1657-2	2019-07-31	Tajimi	35.3488	137.085	Captured	Female	> 2	inside	Tonsil	+	Serum	+	1.274	Serum	-	Serum	≧4096
1226	1658	2019-07-31	Gujo	35.7485	136.964	Captured	Male	≤ 1	inside	Tonsil	+	Serum	-	0.00191388	Serum	24	Serum	＜8
1227	1659	2019-07-30	Mizunami	35.4384	137.244	Captured	Male	2	inside	Serum	-	Serum	+	0.958214	Serum	-	Serum	≧4096
1228	1660	2019-07-31	Hida	36.2381	137.186	Death	Female	2	inside	Tonsil	+	Pleural effusion	±	0.0503987	Pleural effusion	31	pleural effusion	＜8
1229	1663	2019-07-31	Takayama	36.1273	137.187	Death	Female	> 2	inside	Tonsil	+	Pleural effusion	+	0.416587	Pleural effusion	27	pleural effusion	16
1230	1664	2019-07-31	Takayama	36.1273	137.187	Death	Female	≤ 1	inside	Tonsil	+	Heart water	-	0.0197767	Heart water	26.4	Heart water	＜8
1231	1665	2019-08-01	Motosu	35.6834	136.545	Captured	Female	> 2	inside	Tonsil	+	Serum	-	0.00191388	Serum	23.5	Serum	＜8
1232	1666	2019-08-01	Tarui	35.3926	136.483	Captured	Female	> 2	inside	Serum	-	Serum	+	0.308772	Serum	-	Serum	＜8
1233	1667	2019-07-31	Takayama	36.1735	137.222	Captured	Female	≤ 1	inside	Serum	+	Serum	+	0.603509	Serum	26	Serum	16
1234	1668	2019-07-31	Takayama	36.1439	137.256	Captured	Male	≤ 1	inside	Serum	-	Serum	-	0.00318979	Serum	-	Serum	＜8
1235	1669	2019-07-31	Tarui	35.3926	136.483	Captured	Female	> 2	inside	Serum	-	Serum	-	0.00574163	Serum	36.2	Serum	＜8
1236	1670	2019-07-31	Shirakawa	36.314	136.911	Captured	Male	> 2	outside	Serum	-	Serum	-	0	Serum	-	Serum	＜8
1237	1671-2	2019-08-01	Gujo	35.7485	136.964	Captured	Female	≤ 1	inside	Tonsil	-	Heart water	-	-0.000637959	Heart water	-	Heart water	＜8
1238	1672	2019-08-01	Tomika	35.5	136.985	Captured	Female	2	inside	Tonsil	-	Serum	+	1.23573	Serum	-	Serum	2048
1239	1673	2019-08-01	Gujo	ND	ND	Captured	Male	≤ 1	inside	Tonsil	+	Serum	+	0.547368	Serum	NT	Serum	256
1240	1674	2019-08-01	Ena	35.4493	137.413	Captured	Female	> 2	inside	Tonsil	+	Serum	+	1.02584	Serum	-	Serum	512
1241	1675	2019-08-01	Ono	35.4984	136.634	Death	Male	≤ 1	inside	Tonsil	+	Pleural effusion	-	0.00127592	Pleural effusion	-	pleural effusion	＜8
1242	1676	2019-08-01	Yaotsu	ND	ND	Captured	Female	> 2	outside	Tonsil	-	Serum	+	0.948644	Serum	NT	Serum	2048
1243	1678	2019-08-01	Yamagata	35.5677	136.695	Captured	Male	> 2	inside	Tonsil	-	Serum	+	1.02137	Serum	-	Serum	256
1244	1679	2019-07-31	Takayama	36.1678	137.3	Captured	Male	≤ 1	inside	Serum	-	Serum	-	0	Serum	-	Serum	＜8
1245	1680	2019-08-01	Gujo	35.7485	136.964	Captured	Male	2	inside	Tonsil	-	Serum	-	-0.000637959	Serum	-	Serum	＜8
1246	1681	2019-08-01	Hichiso	35.5751	137.146	Captured	Female	2	inside	Tonsil	-	Serum	+	1.11324	Serum	-	Serum	1024
1247	1682	2019-08-02	Mitake	35.4244	137.114	Captured	Female	> 2	inside	Tonsil	-	Serum	+	1.06371	Serum	-	Serum	256
1248	1683	2019-08-02	Tarui	35.3926	136.483	Captured	Female	> 2	inside	Serum	+	Serum	-	0.0218613	Serum	-	Serum	＜8
1249	1684	2019-08-02	Mizunami	35.4384	137.244	Captured	Male	> 2	inside	Tonsil	-	Serum	+	1.16552	Serum	-	Serum	512
1250	1685	2019-08-02	Gifu	35.5204	136.822	Captured	Male	> 2	inside	Tonsil	-	Serum	+	1.10493	Serum	-	Serum	2048
1251	1686	2019-08-02	Yaotsu	ND	ND	Captured	Female	> 2	outside	Tonsil	-	Serum	+	0.98376	Serum	NT	Serum	128
1252	1688	2019-08-02	Gujo	35.7485	136.964	Captured	Female	2	inside	Tonsil	+	Serum	+	0.327295	Serum	-	Serum	8
1253	1689	2019-08-02	Gujo	35.8995	136.859	Captured	Female	2	inside	Tonsil	-	Serum	+	1.14616	Serum	-	Serum	1024
1254	1690	2019-08-02	Takayama	36.1439	137.256	Captured	Female	> 2	inside	Tonsil	-	Pleural effusion	-	0.00187383	Pleural effusion	-	pleural effusion	＜8
1255	1693	2019-08-02	Ibagawa	35.5812	136.451	Captured	Female	> 2	inside	Tonsil	-	Serum	-	0.00062461	Serum	-	Serum	＜8
1256	1693-2	2019-08-02	Ibagawa	35.5812	136.451	Captured	Female	1	inside	Tonsil	-	Serum	-	0.00187383	Serum	-	Serum	＜8
1257	1694	2019-08-04	Takayama	36.1439	137.256	Death	Female	≤ 1	inside	Tonsil	+	Serum	+	0.179888	Serum	28.4	Serum	16
1258	1699	2019-08-04	Yamagata	35.5603	136.803	Captured	Female	1	outside	Tonsil	+	Serum	-	-0.00187383	Serum	38.1	Serum	8
1259	1700	2019-08-04	Nakatsugawa	35.533	137.513	Captured	Female	> 2	inside	Tonsil	-	Serum	-	-0.00811993	Serum	-	Serum	＜8
1260	1701	2019-08-04	Ogaki	35.3433	136.492	Captured	Male	≤ 1	inside	Serum	+	Serum	-	0.0124922	Serum	23.5	Serum	＜8
1261	1703	2019-08-04	Gero	35.7496	137.268	Captured	Male	≤ 1	inside	Serum	-	Serum	-	-0.00249844	Serum	-	Serum	＜8
1262	1704	2019-08-04	Ibagawa	35.599	136.536	Captured	Male	1	inside	Tonsil	+	Serum	+	0.450968	Serum	-	Serum	8
1263	1705	2019-08-04	Ibagawa	35.6021	136.473	Captured	Male	> 2	inside	Tonsil	+	Serum	+	0.111805	Serum	31	Serum	16
1264	1706	2019-08-04	Ibagawa	35.5359	136.608	Captured	Male	≤ 1	inside	Tonsil	-	Heart water	-	0.00124922	Heart water	-	Heart water	＜8
1265	1708	2019-08-04	Gujo	35.948	136.888	Captured	Female	1	inside	Tonsil	+	Pleural effusion	-	0.00124922	Pleural effusion	34.5	pleural effusion	＜8
1266	1709	2019-08-04	Gero	35.8467	137.179	Captured	Female	> 2	inside	Tonsil	+	Serum	+	0.522174	Serum	-	Serum	＜8
1267	1710	2019-08-04	Mizunami	ND	ND	Captured	Male	> 2	inside	Tonsil	-	Serum	+	1.21674	Serum	NT	Serum	1024
1268	1711	2019-08-04	Yamagata	35.6272	136.738	Captured	Male	> 2	inside	Tonsil	+	Serum	-	0.00187383	Serum	-	Serum	＜8
1269	1713	2019-08-04	Kani	35.4069	136.993	Captured	Male	≤ 1	inside	Tonsil	+	Serum	+	0.124922	Serum	-	Serum	＜8
1270	1714	2019-08-04	Gujo	35.7485	136.964	Captured	Male	≤ 1	inside	Tonsil	+	Serum	+	0.621487	Serum	-	Serum	64
1271	1715	2019-08-04	Hida	36.2381	137.186	Captured	Male	≤ 1	outside	Serum	-	Serum	-	0	Serum	-	Serum	＜8
1272	1716	2019-08-04	Ibagawa	35.5359	136.608	Captured	Female	2	inside	Tonsil	+	Serum	-	0.00811993	Serum	20.5	Serum	＜8
1273	1717	2019-08-04	Gujo	35.7485	136.964	Captured	Female	≤ 1	inside	Tonsil	+	Serum	+	0.961274	Serum	-	Serum	256
1274	1718	2019-08-04	Nakatsugawa	35.534	137.38	Captured	Male	> 2	inside	Tonsil	-	Serum	-	-0.00187383	Serum	-	Serum	＜8
1275	1719	2019-08-04	Gujo	35.7485	136.964	Captured	Male	1	inside	Tonsil	+	Serum	+	0.883198	Serum	-	Serum	64
1276	1721	2019-08-02	Hida	36.3461	137.285	Captured	Male	≤ 1	inside	Serum	-	Serum	-	0	Serum	-	Serum	＜8
1277	1722	2019-08-02	Takayama	36.1123	137.219	Captured	Female	2	inside	Serum	-	Serum	-	0.00312305	Serum	-	Serum	＜8
1278	1723-2	2019-08-05	Higashi shirakawa	ND	ND	Captured	Female	≤ 1	inside	Tonsil	-	Serum	-	0	Serum	NT	Serum	＜8
1279	1724	2019-08-05	Gujo	35.7453	137.08	Captured	Male	≤ 1	inside	Tonsil	-	Serum	+	0.930668	Serum	-	Serum	128
1280	1726	2019-08-05	Sekigahara	35.375	136.463	Captured	Male	≤ 1	inside	Tonsil	-	Serum	-	-0.00437227	Serum	-	Serum	8
1281	1727	2019-08-05	Mizunami	35.4005	137.322	Captured	Male	≤ 1	inside	Tonsil	-	Serum	-	0.0338863	Serum	-	Serum	＜8
1282	1727-2	2019-08-05	Mizunami	35.4005	137.322	Captured	Female	≤ 1	inside	Tonsil	-	Serum	-	0.0190611	Serum	-	Serum	＜8
1283	1728	2019-08-05	Ono	35.4896	136.625	Captured	Female	≤ 1	inside	Tonsil	-	Serum	-	0.0021179	Serum	-	Serum	＜8
1284	1729-2	2019-08-05	Gifu	35.5039	136.707	Captured	Male	≤ 1	inside	Tonsil	-	Serum	-	0.0141193	Serum	-	Serum	＜8
1285	1730	2019-08-05	Yaotsu	35.4861	137.219	Captured	Female	2	inside	Tonsil	-	Serum	+	1.22485	Serum	-	Serum	2048
1286	1731	2019-08-05	Nakatsugawa	35.534	137.38	Captured	Female	2	inside	Tonsil	-	Serum	-	0	Serum	-	Serum	＜8
1287	1732	2019-08-05	Takayama	36.2109	137.218	Captured	Male	> 2	inside	Tonsil	-	Serum	-	0	Serum	-	Serum	＜8
1288	1734	2019-08-05	Takayama	36.2109	137.218	Captured	Male	1	inside	Tonsil	-	Serum	-	-0.000705965	Serum	-	Serum	＜8
1289	1735	2019-08-05	Gujo	35.7485	136.964	Captured	Female	> 2	inside	Tonsil	+	Serum	+	0.41299	Serum	31	Serum	32
1290	1737	2019-08-06	Takayama	36.1258	137.209	Captured	Female	≤ 1	inside	Tonsil	-	Heart water	-	-0.0021179	Heart water	-	Heart water	＜8
1291	1737-2	2019-08-06	Takayama	36.1258	137.209	Captured	Male	≤ 1	inside	Tonsil	-	Heart water	-	-0.00141193	Heart water	-	Heart water	＜8
1292	1738	2019-08-06	Mitake	35.4244	137.114	Captured	Female	> 2	inside	Tonsil	+	Serum	+	1.10342	Serum	-	Serum	1024
1293	1739	2019-08-06	Mizunami	ND	ND	Captured	Male	> 2	inside	Tonsil	-	Serum	+	1.22909	Serum	NT	Serum	≧4096
1294	1740	2019-08-06	Seki	35.5375	136.954	Captured	Male	> 2	inside	Tonsil	-	Serum	+	1.2192	Serum	-	Serum	1024
1295	1741	2019-08-05	Tarui	35.3926	136.483	Captured	Female	2	inside	Serum	-	Serum	-	0.00705965	Serum	-	Serum	＜8
1296	1742	2019-08-05	Takayama	36.2109	137.218	Captured	Male	> 2	inside	Serum	-	Serum	-	-0.00282386	Serum	-	Serum	＜8
1297	1743	2019-08-06	Gero	35.8394	137.248	Captured	Female	2	inside	Tonsil	+	Serum	-	0.00635369	Serum	-	Serum	＜8
1298	1744	2019-08-06	Nakatsugawa	ND	ND	Captured	Male	≤ 1	inside	Tonsil	+	Serum	-	-0.000705965	Serum	NT	Serum	＜8
1299	1745	2019-08-06	Gujo	ND	ND	Captured	Male	2	inside	Tonsil	-	Serum	-	-0.0127074	Serum	NT	Serum	＜8
1300	1746	2019-08-06	Ena	35.3299	137.356	Captured	Female	≤ 1	inside	Tonsil	-	Serum	-	0.00141193	Serum	-	Serum	＜8
1301	1746-2	2019-08-06	Ena	35.3299	137.356	Captured	Male	≤ 1	inside	Tonsil	-	Serum	-	-0.00423579	Serum	-	Serum	＜8
1302	1747	2019-08-06	Gero	35.7943	137.268	Captured	Male	> 2	inside	Tonsil	+	Serum	+	0.794917	Serum	-	Serum	64
1303	1748	2019-08-06	Seki	ND	ND	Captured	Male	> 2	outside	Tonsil	+	Serum	-	0.0155312	Serum	NT	Serum	8
1304	1749	2019-08-06	Mizunami	ND	ND	Captured	Female	> 2	inside	Tonsil	-	Serum	+	0.762443	Serum	NT	Serum	128
1305	1749-2	2019-08-06	Mizunami	ND	ND	Captured	Male	≤ 1	inside	Tonsil	-	Serum	-	0.00635369	Serum	NT	Serum	＜8
1306	1749-3	2019-08-06	Mizunami	ND	ND	Captured	Female	≤ 1	inside	Tonsil	-	Heart water	-	0.00141193	Heart water	NT	Heart water	＜8
1307	1750	2019-08-06	Mizunami	ND	ND	Captured	Female	2	inside	Tonsil	-	Serum	+	0.943876	Serum	NT	Serum	512
1308	1751	2019-08-06	Mizunami	35.4384	137.244	Captured	Male	> 2	inside	Tonsil	-	Serum	+	1.07519	Serum	-	Serum	256
1309	1753	2019-08-06	Yaotsu	35.5263	137.229	Captured	Male	> 2	outside	Tonsil	-	Serum	+	1.35334	Serum	-	Serum	≧4096
1310	1755	2019-08-06	Ibagawa	35.4965	136.578	Captured	Male	≤ 1	inside	Tonsil	-	Serum	-	-0.000705965	Serum	-	Serum	＜8
1311	1755-2	2019-08-06	Ibagawa	35.4965	136.578	Captured	Female	≤ 1	inside	Tonsil	-	Serum	-	-0.00282386	Serum	-	Serum	＜8
1312	1756	2019-08-06	Hichiso	35.5853	137.088	Captured	Female	1	inside	Tonsil	+	Serum	+	1.27607	Serum	-	Serum	1024
1313	1757	2019-08-06	Tarui	35.3926	136.483	Captured	Female	> 2	inside	Serum	-	Serum	-	0.0109066	Serum	-	Serum	＜8
1314	1758	2019-08-06	Takayama	36.2109	137.218	Captured	Male	1	inside	Serum	-	Serum	-	0.000681663	Serum	-	Serum	＜8
1315	1759	2019-08-07	Mizunami	ND	ND	Captured	Male	> 2	outside	Tonsil	-	Serum	+	1.22359	Serum	NT	Serum	1024
1316	1760	2019-08-06	Takayama	36.1273	137.187	Captured	Female	1	inside	Serum	+	Serum	+	0.580777	Serum	-	Serum	16
1317	1762	2019-08-07	Toki	ND	ND	Captured	Male	> 2	inside	Tonsil	-	Serum	+	0.903885	Serum	NT	Serum	256
1318	1764	2019-08-07	Mizunami	35.4384	137.244	Captured	Male	> 2	inside	Tonsil	-	Serum	+	1.11997	Serum	-	Serum	256
1319	1765	2019-08-07	Shirakawa	36.314	136.911	Captured	Female	≤ 1	inside	Serum	-	Serum	-	0.00340832	Serum	-	Serum	＜8
1320	1766	2019-08-07	Ogaki	35.3433	136.492	Captured	Male	≤ 1	inside	Serum	-	Serum	-	0.0115883	Serum	-	Serum	＜8
1321	1767	2019-08-07	Gujo	35.7485	136.964	Captured	Male	≤ 1	inside	Tonsil	-	Serum	-	0.00136333	Serum	-	Serum	＜8
1322	1768	2019-08-07	Gujo	ND	ND	Captured	Female	≤ 1	inside	Tonsil	+	Serum	+	0.429448	Serum	NT	Serum	8
1323	1769	2019-08-07	Tajimi	35.3053	137.119	Captured	Male	≤ 1	inside	Tonsil	+	Serum	+	1.03749	Serum	-	Serum	128
1324	1769-2	2019-08-07	Tajimi	35.3053	137.119	Captured	Female	≤ 1	inside	Tonsil	+	Serum	+	1.19836	Serum	-	Serum	512
1325	1770	2019-08-07	Gifu	35.5204	136.822	Captured	Female	> 2	inside	Tonsil	-	Serum	-	-0.00204499	Serum	-	Serum	＜8
1326	1771	2019-08-07	Ibagawa	35.5359	136.608	Captured	Male	≤ 1	inside	Tonsil	-	Serum	-	0.00136333	Serum	-	Serum	＜8
1327	1772	2019-08-07	Ena	35.4493	137.413	Captured	Male	> 2	inside	Tonsil	-	Serum	+	0.932515	Serum	-	Serum	256
1328	1773	2019-08-08	Takayama	36.0571	137.185	Death	Male	≤ 1	inside	Tonsil	-	Serum	-	0.000681663	Serum	-	Serum	＜8
1329	1774	2019-08-07	Gujo	35.948	136.888	Captured	Male	> 2	inside	Tonsil	+	Serum	+	1.07635	Serum	-	Serum	256
1330	1775	2019-08-08	Higashi shirakawa	35.6521	137.322	Captured	Male	≤ 1	inside	Tonsil	-	Serum	-	0.00681663	Serum	-	Serum	＜8
1331	1776	2019-08-08	Gujo	35.7485	136.964	Captured	Female	> 2	inside	Tonsil	+	Serum	+	0.65985	Serum	-	Serum	8
1332	1780	2019-08-09	Yoro	ND	ND	Death	Female	> 2	inside	Tonsil	+	Pleural effusion	-	-0.000681663	Pleural effusion	NT	pleural effusion	＜8
1333	1781	2019-08-09	Yamagata	35.5462	136.712	Captured	Male	> 2	inside	Tonsil	+	Serum	+	1.24744	Serum	-	Serum	256
1334	1782	2019-08-09	Gujo	35.8451	137.028	Captured	Male	> 2	inside	Tonsil	-	Serum	+	1.31084	Serum	-	Serum	1024
1335	1783	2019-08-11	Takayama	ND	ND	Death	Male	≤ 1	inside	Tonsil	-	Serum	-	-0.00128866	Serum	NT	Serum	＜8
1336	1785	2019-08-11	Gifu	35.5204	136.822	Captured	Male	≤ 1	inside	Tonsil	-	Serum	-	-0.00064433	Serum	-	Serum	＜8
1337	1786	2019-08-11	Gujo	ND	ND	Captured	Male	> 2	inside	Tonsil	+	Serum	+	0.704253	Serum	NT	Serum	64
1338	1787	2019-08-11	Gifu	35.4368	136.791	Captured	Male	≤ 1	outside	Tonsil	-	Serum	±	0.068299	Serum	-	Serum	＜8
1339	1788	2019-08-11	Kani	ND	ND	Captured	Male	> 2	inside	Tonsil	-	Serum	+	1.10696	Serum	NT	Serum	512
1340	1789	2019-08-13	Takayama	ND	ND	Death	Male	2	inside	Tonsil	+	Heart water	-	0.0360825	Heart water	NT	Heart water	8
1341	1791	2019-08-13	Kani	ND	ND	Captured	Male	≤ 1	inside	Tonsil	-	Heart water	±	0.0618557	Heart water	NT	Heart water	8
1342	1792	2019-08-13	Higashi shirakawa	ND	ND	Captured	Male	≤ 1	inside	Tonsil	-	Serum	-	0.00193299	Serum	NT	Serum	＜8
1343	1793	2019-08-14	Kani	ND	ND	Death	Female	> 2	inside	Tonsil	+	Pleural effusion	-	0.00193299	Pleural effusion	NT	pleural effusion	8
1344	1794	2019-08-13	Gujo	ND	ND	Captured	Male	> 2	inside	Tonsil	-	Heart water	+	0.668814	Heart water	NT	Heart water	256
1345	1795	2019-08-13	Gujo	ND	ND	Captured	Female	> 2	inside	Tonsil	-	Serum	+	0.914304	Serum	NT	Serum	1024
1346	1797	2019-08-13	Sekigahara	ND	ND	Captured	Male	> 2	inside	Tonsil	-	Serum	-	0.00064433	Serum	NT	Serum	＜8
1347	1798	2019-08-13	Gifu	35.5204	136.822	Captured	Female	≤ 1	inside	Tonsil	+	Serum	+	0.322165	Serum	28.45	Serum	＜8
1348	1799	2019-08-13	Kakamigahara	35.4219	136.915	Captured	Male	≤ 1	outside	Tonsil	-	Serum	±	0.0921392	Serum	-	Serum	＜8
1349	1799-2	2019-08-13	Kakamigahara	35.4219	136.915	Captured	Female	≤ 1	outside	Tonsil	-	Serum	+	0.322165	Serum	-	Serum	8
1350	1800	2019-08-13	Gujo	ND	ND	Captured	Male	≤ 1	inside	Tonsil	-	Serum	-	0.00128866	Serum	NT	Serum	＜8
1351	1800-2	2019-08-13	Gujo	35.7485	136.964	Captured	Female	≤ 1	inside	Tonsil	-	Pleural effusion	-	0.00322165	Pleural effusion	-	pleural effusion	＜8
1352	1802	2019-08-13	Gujo	35.8995	136.859	Captured	Female	≤ 1	inside	Tonsil	+	Serum	-	-0.00193299	Serum	-	Serum	＜8
1353	1802-2	2019-08-13	Gujo	35.8995	136.859	Captured	Female	≤ 1	inside	Tonsil	-	Serum	-	-0.00708763	Serum	-	Serum	＜8
1354	1803	2019-08-13	Higashi shirakawa	35.6531	137.376	Captured	Female	≤ 1	inside	Tonsil	-	Serum	-	0.00257732	Serum	-	Serum	＜8
1355	1804	2019-08-14	Mitake	ND	ND	Captured	Male	> 2	inside	Tonsil	-	Serum	+	1.05992	Serum	NT	Serum	1024
1356	1805	2019-08-15	Yoro	35.328	136.543	Captured	Male	2	inside	Tonsil	-	Heart water	-	0.00064433	Heart water	-	Heart water	＜8
1357	1806	2019-08-15	Kani	35.3856	137.018	Captured	Male	> 2	inside	Tonsil	-	Serum	+	0.940722	Serum	-	Serum	64
1358	1808	2019-08-15	Yaotsu	35.5034	137.146	Captured	Male	2	outside	Tonsil	-	Serum	+	1.12564	Serum	-	Serum	512
1359	1809	2019-08-16	Yaotsu	35.5263	137.229	Captured	Female	2	outside	Tonsil	-	Serum	+	1.31123	Serum	-	Serum	256
1360	1810	2019-08-16	Tomika	ND	ND	Captured	Male	2	inside	Tonsil	+	Serum	-	0.00469346	Serum	NT	Serum	＜8
1361	1811	2019-08-16	Minokamo	ND	ND	Captured	Male	> 2	inside	Tonsil	+	Serum	+	1.30537	Serum	NT	Serum	256
1362	1812	2019-08-16	Ena	35.3006	137.503	Death	Female	> 2	inside	Tonsil	+	Serum	±	0.0645351	Serum	25.6	Serum	8
1363	1814	2019-08-16	Higashi shirakawa	35.6521	137.322	Captured	Female	> 2	inside	Tonsil	-	Serum	-	0.00176005	Serum	-	Serum	＜8
1364	1815	2019-08-18	Gifu	ND	ND	Captured	Male	≤ 1	inside	Tonsil	-	Serum	-	0	Serum	NT	Serum	＜8
1365	1818	2019-08-18	Takayama	36.0015	136.964	Death	Male	1	inside	Tonsil	+	Heart water	+	0.167791	Heart water	26.7	Heart water	＜8
1366	1819	2019-08-18	Ogaki	ND	ND	Death	Female	≤ 1	inside	Tonsil	+	Serum	+	0.186565	Serum	NT	Serum	16
1367	1820	2019-08-18	Mitake	ND	ND	Death	Female	1	inside	Tonsil	+	Heart water	+	1.1012	Heart water	NT	Heart water	512
1368	1821	2019-08-18	Gujo	ND	ND	Captured	Male	> 2	inside	Tonsil	+	Serum	+	0.164271	Serum	NT	Serum	＜8
1369	1822	2019-08-18	Seki	35.5122	136.988	Captured	Male	> 2	inside	Tonsil	-	Serum	+	0.723966	Serum	-	Serum	256
1370	1823	2019-08-18	Gifu	35.5204	136.822	Captured	Female	≤ 1	inside	Tonsil	+	Serum	+	0.410091	Serum	27.5	Serum	＜8
1371	1824	2019-08-18	Higashi shirakawa	35.6521	137.322	Captured	Female	> 2	inside	Tonsil	+	Serum	-	0	Serum	-	Serum	＜8
1372	1825	2019-08-18	Kaizu	35.2129	136.605	Captured	Male	> 2	inside	Tonsil	-	Serum	-	0.00117336	Serum	-	Serum	＜8
1373	1826	2019-08-19	Yamagata	ND	ND	Captured	Female	≤ 1	inside	Tonsil	-	Serum	-	-0.000586682	Serum	NT	Serum	＜8
1374	1827	2019-08-19	Gujo	ND	ND	Captured	Female	> 2	inside	Tonsil	+	Serum	+	1.04547	Serum	NT	Serum	128
1375	1829	2019-08-19	Higashi shirakawa	ND	ND	Captured	Male	≤ 1	inside	Tonsil	+	Serum	+	1.16632	Serum	NT	Serum	1024
1376	1830	2019-08-20	Sekigahara	ND	ND	Captured	Male	≤ 1	inside	Tonsil	-	Heart water	-	0.00176005	Heart water	NT	Heart water	＜8
1377	1830-2	2019-08-20	Sekigahara	35.3287	136.43	Captured	Male	≤ 1	inside	Tonsil	+	Pleural effusion	-	0.00176005	Pleural effusion	-	pleural effusion	＜8
1378	1831	2019-08-19	Ibagawa	35.4965	136.578	Captured	Male	≤ 1	inside	Tonsil	-	Serum	-	0.00176005	Serum	-	Serum	＜8
1379	1831-2	2019-08-19	Ibagawa	35.4965	136.578	Captured	Female	≤ 1	inside	Tonsil	-	Serum	-	-0.000586682	Serum	-	Serum	＜8
1380	1832	2019-08-19	Kani	ND	ND	Captured	Male	≤ 1	inside	Tonsil	-	Serum	+	0.140804	Serum	NT	Serum	＜8
1381	1834	2019-08-20	Nakatsugawa	ND	ND	Death	Male	≤ 1	inside	Tonsil	+	Serum	+	0.110296	Serum	NT	Serum	16
1382	1837	2019-08-20	Takayama	36.2109	137.218	Captured	Female	≤ 1	inside	Tonsil	-	Serum	-	0.000586682	Serum	-	Serum	8
1383	1837-2	2019-08-20	Takayama	ND	ND	Captured	Female	≤ 1	inside	Tonsil	-	Serum	-	0.000586682	Serum	NT	Serum	＜8
1384	1838	2019-08-20	Gujo	ND	ND	Captured	Male	> 2	inside	Tonsil	+	Serum	-	0.0158404	Serum	NT	Serum	8
1385	1840	2019-08-20	Gujo	ND	ND	Captured	Female	2	inside	Tonsil	+	Serum	+	0.23526	Serum	NT	Serum	128
1386	1841	2019-08-20	Gujo	35.8562	137.063	Captured	Male	> 2	inside	Tonsil	-	Serum	+	0.594896	Serum	-	Serum	256
1387	1843	2019-08-21	Gifu	35.4917	136.704	Captured	Male	> 2	outside	Tonsil	-	Serum	+	0.821942	Serum	-	Serum	256
1388	1844	2019-08-21	Higashi shirakawa	35.6521	137.322	Captured	Male	> 2	inside	Tonsil	-	Serum	-	0	Serum	-	Serum	＜8
1389	1845	2019-08-21	Gifu	35.4917	136.704	Captured	Male	> 2	outside	Tonsil	-	Serum	+	1.06189	Serum	-	Serum	1024
1390	1846	2019-08-22	Nakatsugawa	35.5776	137.439	Death	Male	≤ 1	inside	Tonsil	+	Heart water	+	0.434732	Heart water	27.6	Heart water	8
1391	1847	2019-08-21	Hida	ND	ND	Captured	Female	2	inside	Tonsil	+	Serum	-	0.0463479	Serum	NT	Serum	＜8
1392	1848	2019-08-21	Kani	35.4071	137.085	Captured	Male	> 2	inside	Tonsil	-	Serum	+	0.599003	Serum	-	Serum	1024
1393	1849	2019-08-22	Ena	ND	ND	Death	Male	2	inside	Tonsil	+	Pleural effusion	-	-0.000586682	Pleural effusion	NT	pleural effusion	＜8
1394	1850	2019-08-22	Ena	35.257	137.409	Death	Female	> 2	inside	Tonsil	+	Serum	-	0.025814	Serum	28.5	Serum	＜8
1395	1851	2019-08-22	Mitake	ND	ND	Captured	Female	> 2	outside	Tonsil	-	Serum	+	0.589616	Serum	NT	Serum	128
1396	1851-2	2019-08-22	Mitake	35.4374	137.19	Captured	Female	≤ 1	outside	Tonsil	-	Serum	-	0.0287474	Serum	-	Serum	＜8
1397	1851-3	2019-08-22	Mitake	35.4374	137.19	Captured	Male	≤ 1	outside	Tonsil	-	Serum	±	0.0662951	Serum	-	Serum	＜8
1398	1852	2019-08-22	Yamagata	35.5548	136.731	Captured	Female	> 2	inside	Tonsil	+	Serum	+	1.45145	Serum	-	Serum	1024
1399	1853	2019-08-22	Gifu	35.5204	136.822	Captured	Male	≤ 1	inside	Tonsil	+	Serum	+	0.526722	Serum	34.35	Serum	＜8
1400	1854	2019-08-22	Yamagata	35.5677	136.695	Captured	Female	> 2	inside	Tonsil	+	Serum	+	1.45332	Serum	-	Serum	2048
1401	1855	2019-08-22	Gujo	35.8451	137.028	Captured	Male	2	inside	Tonsil	+	Serum	+	1.50676	Serum	-	Serum	512
1402	1856	2019-08-22	Gujo	35.7485	136.964	Captured	Female	≤ 1	inside	Tonsil	+	Heart water	-	0.00386349	Heart water	28.2	Heart water	＜8
1403	1857	2019-08-22	Yamagata	35.6629	136.738	Captured	Female	> 2	inside	Tonsil	+	Serum	-	0.0160979	Serum	21.34	Serum	＜8
1404	1858	2019-08-22	Higashi shirakawa	ND	ND	Captured	Female	> 2	inside	Tonsil	+	Serum	+	0.301352	Serum	NT	Serum	64
1405	1858-2	2019-08-22	Higashi shirakawa	ND	ND	Captured	Female	≤ 1	inside	Tonsil	-	Serum	+	0.603348	Serum	NT	Serum	1024
1406	1858-3	2019-08-22	Higashi shirakawa	ND	ND	Captured	Male	≤ 1	inside	Tonsil	-	Heart water	+	0.719253	Heart water	NT	Heart water	256
1407	1859	2019-08-22	Higashi shirakawa	35.6531	137.376	Captured	Female	≤ 1	inside	Tonsil	-	Serum	-	0	Serum	-	Serum	＜8
1408	1860	2019-08-23	Gujo	35.7485	136.964	Captured	Female	2	inside	Tonsil	+	Serum	+	0.193634	Serum	23.33	Serum	＜8
1409	1861	2019-08-23	Nakatsugawa	ND	ND	Death	Female	> 2	inside	Tonsil	+	Pleural effusion	+	0.325597	Pleural effusion	NT	pleural effusion	8
1410	1862	2019-08-27	Takayama	ND	ND	Death	Female	≤ 1	inside	Tonsil	+	Heart water	-	0.0364721	Heart water	NT	Heart water	＜8
1411	1863	2019-08-26	Mitake	ND	ND	Captured	Male	> 2	outside	Tonsil	-	Serum	+	0.871353	Serum	NT	Serum	128
1412	1864	2019-08-26	Gujo	ND	ND	Captured	Male	> 2	inside	Tonsil	+	Pleural effusion	+	0.574271	Pleural effusion	NT	pleural effusion	32
1413	1865	2019-08-26	Ena	ND	ND	Death	Female	2	inside	Tonsil	+	Pleural effusion	-	0.00132626	Pleural effusion	NT	pleural effusion	＜8
1414	1866	2019-08-26	Gujo	35.7485	136.964	Captured	Male	> 2	inside	Tonsil	+	Serum	+	0.907162	Serum	-	Serum	64
1415	1867	2019-08-26	Takayama	ND	ND	Death	Female	> 2	inside	Tonsil	+	Serum	-	-0.00265252	Serum	NT	Serum	＜8
1416	1868	2019-08-26	Nakatsugawa	ND	ND	Death	Female	≤ 1	inside	Tonsil	+	Serum	-	0.030504	Serum	NT	Serum	＜8
1417	1869	2019-08-26	Tarui	35.3563	136.521	Captured	Female	≤ 1	inside	Tonsil	-	Serum	-	-0.00132626	Serum	-	Serum	＜8
1418	1870	2019-08-27	Sekigahara	35.371	136.435	Captured	Female	≤ 1	inside	Tonsil	-	Heart water	-	0	Heart water	-	Heart water	＜8
1419	1870-2	2019-08-27	Sekigahara	ND	ND	Captured	Male	≤ 1	inside	Tonsil	-	Serum	-	0	Serum	NT	Serum	＜8
1420	1871	2019-08-26	Higashi shirakawa	35.617	137.283	Captured	Female	2	inside	Tonsil	-	Serum	-	0.00198939	Serum	-	Serum	＜8
1421	1872	2019-08-26	Gujo	ND	ND	Captured	Male	> 2	inside	Tonsil	-	Serum	-	0	Serum	NT	Serum	＜8
1422	1873	2019-08-26	Gujo	35.7485	136.964	Captured	Female	≤ 1	inside	Tonsil	+	Pleural effusion	+	0.165119	Pleural effusion	24	pleural effusion	＜8
1423	1874	2019-08-26	Gujo	ND	ND	Captured	Female	> 2	inside	Tonsil	+	Serum	+	0.809682	Serum	NT	Serum	256
1424	1876	2019-08-27	Minokamo	35.4727	137.005	Captured	Female	> 2	inside	Tonsil	-	Serum	+	1.21021	Serum	-	Serum	2048
1425	1877	2019-08-27	Ibagawa	ND	ND	Captured	Female	≤ 1	inside	Tonsil	-	Serum	-	0.00265252	Serum	NT	Serum	＜8
1426	1878	2019-08-27	Ibagawa	ND	ND	Captured	Female	> 2	inside	Tonsil	-	Serum	-	-0.00132626	Serum	NT	Serum	＜8
1427	1879	2019-08-27	Shirakawa	ND	ND	Captured	Female	> 2	inside	Tonsil	+	Pleural effusion	-	0.00132626	Pleural effusion	NT	pleural effusion	＜8
1428	1880	2019-08-27	Gujo	ND	ND	Captured	Male	2	inside	Tonsil	+	Serum	+	1.12003	Serum	NT	Serum	512
1429	1881	2019-08-27	Nakatsugawa	35.5776	137.439	Death	Female	2	inside	Tonsil	+	Serum	+	0.531167	Serum	-	Serum	128
1430	1882	2019-08-28	Shirakawa	ND	ND	Captured	Male	> 2	inside	Tonsil	-	Serum	+	1.17109	Serum	NT	Serum	≧4096
1431	1883	2019-08-28	Gujo	ND	ND	Captured	Female	> 2	inside	Tonsil	+	Heart water	+	0.915119	Heart water	NT	Heart water	512
1432	1884	2019-08-28	Kawabe	35.5206	137.073	Captured	Female	1	inside	Tonsil	-	Serum	+	1.22546	Serum	-	Serum	1024
1433	1885	2019-08-28	Gujo	35.8995	136.859	Captured	Male	≤ 1	inside	Tonsil	+	Serum	-	0.0125995	Serum	26.12	Serum	＜8
1434	1886	2019-08-28	Kani	ND	ND	Captured	Female	≤ 1	inside	Tonsil	-	Serum	±	0.0590186	Serum	NT	Serum	＜8
1435	1886-2	2019-08-28	Kani	35.4069	136.993	Captured	Male	≤ 1	inside	Tonsil	-	Serum	±	0.0974801	Serum	-	Serum	＜8
1436	1887	2019-08-28	Kani	35.3936	137.011	Captured	Male	1	inside	Tonsil	-	Serum	±	0.0683024	Serum	-	Serum	＜8
1437	1888	2019-08-28	Ibagawa	35.5359	136.608	Captured	Female	> 2	inside	Tonsil	+	Serum	±	0.0576923	Serum	25	Serum	＜8
1438	1889	2019-08-29	Takayama	ND	ND	Death	Female	> 2	inside	Tonsil	+	Pleural effusion	-	0.00198939	Pleural effusion	NT	pleural effusion	＜8
1439	1891	2019-08-29	Gujo	ND	ND	Captured	Male	≤ 1	inside	Tonsil	-	Heart water	+	0.923077	Heart water	NT	Heart water	32
1440	1893	2019-08-29	Higashi shirakawa	35.6426	137.324	Captured	Male	≤ 1	inside	Tonsil	-	Serum	-	0	Serum	-	Serum	＜8
1441	1894	2019-08-29	Takayama	ND	ND	Captured	Male	> 2	inside	Tonsil	+	Pleural effusion	-	0.0106101	Pleural effusion	NT	pleural effusion	＜8
1442	1896	2019-08-30	Seki	35.4394	136.934	Captured	Male	> 2	outside	Tonsil	-	Serum	+	1.24361	Serum	-	Serum	512
1443	1897	2019-08-30	Gifu	ND	ND	Captured	Female	> 2	outside	Tonsil	-	Serum	+	0.934641	Serum	NT	Serum	256
(-), Negative; (±), Doubtful; (+), Positive; ND, not determined; NT, not tested.
